# Supplementary material for: Characteristics and correlations of leaf stomata in different Aleurites montana provenances
Source: PLoS One. 2018 Dec 18;13(12):e0208899. doi: 10.1371/journal.pone.0208899 (PMC6298671; doi:10.1371/journal.pone.0208899)
Supplement: S1 Dataset — (XLSX) [file pone.0208899.s001.xlsx]

## Sheet: Sheet1
provenance	stomata area	stomata perimeter	long axis length	short axis length
Fuan	56.4048	31.9708	14.356	5.26044
Fuan	129.911	47.6064	20.7827	8.74241
Fuan	115.235	43.9592	18.952	8.73846
Fuan	112.623	42.2452	18.0028	9.27972
Fuan	227.796	56.5829	23.2261	13.6482
Fuan	139.177	48.48	20.8668	9.3717
Fuan	119.277	42.6551	17.6171	9.07139
Fuan	251.8	60.9333	25.1049	14.6368
Fuan	118.904	44.2665	19.781	8.44043
Fuan	153.17	49.1964	21.2026	9.59119
Fuan	107.959	41.9847	18.4603	8.09793
Fuan	71.4995	37.1003	17.0659	6.29596
Fuan	81.1245	37.9142	17.0018	6.29964
Fuan	173.686	53.4201	23.1429	10.7567
Fuan	72.562	37.638	17.1249	5.91608
Fuan	111.062	42.2166	18.128	8.3694
Fuan	106.749	43.6166	19.407	8.0513
Fuan	139.937	49.1246	21.3018	8.80933
Fuan	86.437	38.7226	17.0729	7.41638
Fuan	80.687	38.4703	17.0013	6.26646
Fuan	109.249	42.8341	18.3231	8.52715
Fuan	76.9995	35.849	15.4948	6.87555
Fuan	105.124	40.8922	17.3644	8.36877
Fuan	147.749	50.5906	22.0687	9.29748
Fuan	88.9994	38.9123	17.0532	7.0033
Fuan	131.624	45.5411	19.4733	9.78381
Fuan	157.686	48.0562	19.5862	11.209
Fuan	111.875	43.2752	19.0949	8.36121
Fuan	136.25	49.624	21.9474	8.61529
Fuan	132.625	46.1594	19.1265	9.63761
Fuan	96.25	42.2718	18.7796	7.88589
Fuan	90.8125	42.7989	18.8878	6.74085
Fuan	86.9375	39.1557	17.2174	7.04248
Fuan	123.562	45.5637	19.9062	8.70691
Fuan	93.8125	42.967	19.3108	7.0343
Fuan	124.875	50.4403	22.6967	8.18381
Fuan	137.875	50.0228	21.9115	9.02185
Fuan	106.94	43.5364	19.1419	7.74908
Fuan	137.039	49.2968	21.8922	8.95337
Fuan	158.146	51.6429	22.1349	9.82611
Fuan	129.323	48.1209	21.045	8.79083
Fuan	149.601	52.5529	23.1154	9.89236
Fuan	168.668	52.2916	22.3453	10.7518
Fuan	121.671	46.7865	20.7077	8.56145
Fuan	102.859	41.4813	17.7644	7.99884
Fuan	94.6964	40.7455	18.1044	7.30774
Fuan	111.34	43.5406	18.9448	7.35651
Fuan	148.326	50.6238	22.0553	9.20825
Fuan	83.6517	39.9516	18.3487	6.39319
Fuan	107.284	44.3342	19.9561	7.95367
Fuan	141.275	50.9114	22.8498	8.41385
Fuan	111.169	40.2652	17.0154	9.12129
Fuan	93.1046	39.6529	17.6323	7.47559
Fuan	96.2124	41.0814	18.4187	7.29895
Fuan	92.2629	40.3576	18.3217	7.19269
Fuan	86.3063	41.1804	18.8894	6.48438
Fuan	81.2561	37.4477	16.9399	6.56348
Fuan	106.054	42.3331	18.9229	8.14445
Fuan	75.3759	36.969	16.6851	6.15515
Fuan	112.302	45.219	20.4147	7.46143
Fuan	83.6876	39.4235	17.8103	6.6124
Fuan	66.2395	34.6951	15.6112	5.70853
Fuan	84.9565	38.4775	17.0438	7.16394
Fuan	88.3827	39.1744	17.8096	7.34967
Fuan	60.4657	33.7482	15.4384	5.40103
Fuan	103.23	42.8042	19.5994	7.41968
Fuan	75.8201	37.2208	16.8364	6.40677
Fuan	86.9869	39.3383	17.7768	6.8064
Fuan	95.9964	41.4135	18.37	7.43187
Fuan	72.267	34.2997	15.1117	6.59277
Fuan	108.152	42.1132	18.7688	8.61368
Fuan	97.5028	42.0998	18.7771	7.73494
Fuan	106.175	43.4958	19.4793	7.811
Fuan	83.4736	40.8186	18.8672	5.93716
Fuan	91.8911	38.0486	16.359	8.07007
Fuan	92.3375	42.1593	19.3208	6.55636
Fuan	69.1256	34.8801	15.9163	6.33838
Fuan	95.781	40.7617	18.02	7.52514
Fuan	89.2128	38.5571	17.1503	7.33862
Fuan	85.2592	39.1737	17.7731	6.90002
Fuan	91.0621	39.1535	17.2761	7.33838
Fuan	106.239	45.6746	21.0967	7.14087
Fuan	86.4267	40.2846	18.3702	6.57613
Fuan	103.448	42.9557	19.043	7.82355
Fuan	77.2565	37.8541	17.3862	6.9187
Fuan	64.5688	34.9318	16.1507	6.10724
Fuan	99.1772	41.0314	18.3865	8.79718
Fuan	90.6978	40.1439	18.2964	6.7814
Fuan	76.2515	35.7115	15.7895	6.92517
Fuan	105.333	43.9044	19.6472	7.58147
Fuan	81.4019	37.9243	16.9395	6.19367
Fuan	80.0829	37.9322	17.2407	6.74304
Fuan	65.7622	35.3035	16.0249	6.52856
Fuan	66.5787	34.056	15.4497	6.46619
Fuan	101.259	41.6247	18.5432	7.57404
Fuan	103.911	43.3345	19.4901	7.42078
Fuan	106.625	41.9209	18.3347	8.36487
Fuan	93.4945	42.7196	19.8172	6.59366
Fuan	65.4651	34.6542	15.7789	6.23755
Fuan	59.5941	32.7163	14.8473	5.64386
Fuan	62.6874	35.252	16.2769	5.30673
Fuan	78.2804	36.5558	16.2427	6.71753
Fuan	76.7652	37.1946	16.7714	6.40167
Fuan	65.3388	33.6673	15.1175	6.06574
Fuan	95.3253	41.3555	18.9044	7.27948
Fuan	115.274	45.2607	20.3579	7.78143
Fuan	113.88	44.2694	19.6522	8.05261
Fuan	101.506	42.873	19.556	7.67427
Fuan	73.6172	36.2158	16.3818	6.50531
Fuan	84.8607	38.8336	17.5791	6.36133
Fuan	88.127	38.4963	17.0315	7.16553
Fuan	98.9937	42.3563	18.9879	7.11334
Fuan	82.411	39.8748	18.3427	6.29788
Fuan	85.4889	39.2093	17.5075	6.70375
Fuan	86.7451	40.4102	18.5434	6.44458
Fuan	117.524	44.2015	19.5947	8.00494
Fuan	72.7378	36.288	16.3255	5.99059
Fuan	82.8507	37.4729	16.9276	6.97876
Fuan	119.817	46.3693	20.7224	8.30983
Fuan	79.6677	35.4151	15.3256	6.85095
Fuan	91.7883	40.3073	18.3192	7.08997
Fuan	116.976	46.8033	21.1217	7.61696
Fuan	108.959	43.1296	19.043	8.10645
Fuan	114.578	47.1881	21.3349	6.88477
Fuan	87.9375	36.1972	15.6827	8.07495
Fuan	129.728	46.0033	20.3179	8.70703
Fuan	74.2387	35.1856	15.8041	6.70203
Fuan	110.285	43.2337	19.2651	8.03351
Fuan	77.6476	36.8953	16.6289	6.45581
Fuan	78.342	39.7048	18.2901	5.99377
Fuan	170.136	51.7248	21.8398	10.3006
Fuan	147.944	49.4045	21.6789	9.63808
Fuan	74.4822	34.1174	15.1537	7.02997
Fuan	100.436	40.5025	17.8762	7.58728
Fuan	105.283	42.0372	18.9248	7.92303
Fuan	109.364	41.7336	18.1703	7.79578
Fuan	74.2909	37.3288	16.8379	6.23987
Fuan	108.981	41.8019	18.1504	8.4458
Fuan	83.8562	38.6575	17.2623	6.40686
Fuan	121.48	46.4622	21.0839	8.08417
Fuan	96.355	41.2077	18.4699	7.38077
Fuan	96.9927	42.3892	19.1918	7.3381
Fuan	95.0796	40.2466	18.0834	7.42663
Fuan	114.657	47.1985	21.4554	7.51695
Fuan	110.237	41.842	17.9301	7.97473
Fuan	88.1899	39.2284	17.4282	7.08313
Fuan	79.396	36.9998	16.5945	6.89102
Fuan	99.6847	38.7769	16.3388	8.37726
Fuan	102.26	40.9969	17.7902	8.03323
Fuan	115.074	43.3924	19.0222	7.90955
Fuan	139.822	47.3643	20.3729	9.36224
Fuan	77.0719	35.5043	15.7888	6.85492
Fuan	153.83	49.7706	21.7039	10.3052
Fuan	105.84	42.5706	18.9431	7.62946
Fuan	127.699	49.3433	22.7229	8.479
Fuan	82.097	39.2155	17.8193	6.1812
Fuan	85.1469	38.6856	17.3866	6.78265
Fuan	87.3041	38.495	17.4293	7.11536
Fuan	108.432	42.3909	18.9077	8.17163
Fuan	109.384	41.7142	18.3434	8.7218
Fuan	118.901	46.4899	20.7379	8.63281
Fuan	87.8117	38.6176	17.4926	7.61548
Fuan	85.9717	38.5946	17.0813	6.85193
Fuan	81.4035	40.7367	18.6191	6.08072
Fuan	80.4518	39.673	18.1394	5.80203
Fuan	117.061	46.2555	21.0084	7.70019
Fuan	88.3193	40.3554	18.3361	7.20418
Fuan	102.087	43.5028	19.8265	7.41556
Fuan	94.0296	41.9156	18.8751	7.00836
Fuan	86.2303	41.9709	19.4324	6.22199
Fuan	82.1902	38.8188	17.8544	6.5509
Fuan	106.115	41.3479	18.2187	7.78674
Fuan	93.2373	39.0676	17.4504	7.45172
Fuan	64.7674	33.0828	14.7194	6.40466
Fuan	70.07	36.0129	16.5022	5.95941
Fuan	91.6591	41.3891	18.9031	7.06543
Fuan	118.488	45.3304	20.3171	8.07202
Fuan	70.3856	34.1	15.1869	6.36401
Fuan	88.4397	37.16	16.1682	7.82068
Fuan	86.678	37.8546	16.5933	6.86487
Fuan	94.9061	41.9709	19.1814	7.19665
Fuan	70.9126	35.8668	16.4867	6.10278
Fuan	86.1127	41.1011	19.1144	6.35168
Fuan	96.3507	39.5072	17.5873	7.84802
Fuan	84.4796	43.0001	19.9554	5.72701
Fuan	108.913	42.9856	19.3676	7.89392
Fuan	61.868	32.5526	14.6246	5.79779
Fuan	67.2068	33.1512	14.8864	6.1875
Fuan	80.1457	37.0001	16.5775	6.76636
Fuan	99.6168	41.7272	18.6668	7.36072
Fuan	77.8217	38.168	17.5226	6.39691
Fuan	120.957	43.7997	18.9044	8.87372
Fuan	110.161	47.4646	22.0663	7.69287
Fuan	75.3137	41.1926	19.3112	5.74896
Fuan	110.856	41.9724	18.1852	8.36352
Fuan	70.579	33.9972	14.9235	6.75859
Fuan	87.9397	37.0204	16.0662	7.5293
Fuan	88.6341	38.3413	16.8668	7.30322
Fuan	69.0008	32.906	14.3211	6.55322
Fuan	74.4931	36.6617	16.5975	6.44061
Fuan	119.505	48.4711	22.0322	7.6438
Fuan	58.0793	31.88	14.7208	5.66782
Fuan	146.272	51.7404	23.5897	8.67248
Fuan	93.8108	41.2968	18.5513	7.00131
Fuan	93.3688	40.9975	18.3529	7.27039
Fuan	115.401	45.4701	20.4877	8.29273
Fuan	108.078	44.9309	20.4993	7.44647
Fuan	55.7435	31.9122	14.4425	5.64685
Fuan	159.087	50.674	21.7997	10.6514
Fuan	66.8544	35.1913	16.0274	6.48132
Fuan	59.9101	33.094	15.2242	5.51636
Fuan	138.952	51.3267	23.1307	9.06848
Fuan	83.3074	37.0261	16.4634	6.83423
Fuan	74.6785	34.3105	15.1165	6.5791
Fuan	54.502	33.4191	15.5203	5.04877
Fuan	99.804	41.3283	18.4153	7.45874
Fuan	87.5584	39.0109	17.4197	7.31683
Fuan	92.3805	40.7231	18.0862	7.20521
Fuan	65.1612	33.6427	15.3837	6.32519
Fuan	98.535	41.618	18.3352	6.91974
Fuan	72.9019	35.7362	16.3164	6.24219
Fuan	68.9681	33.1733	14.7009	6.85205
Fuan	74.3612	39.7929	18.1883	5.92062
Fuan	155.966	56.1785	25.7792	9.07898
Fuan	115.64	46.9119	21.41	7.64935
Fuan	122.612	47.776	21.6338	7.73975
Fuan	113.127	46.6842	21.0642	7.42159
Fuan	230.589	61.089	26.0958	12.423
Fuan	62.0599	32.0139	13.9034	6.39453
Fuan	109.421	45.3668	20.3223	7.34955
Fuan	77.3236	35.4244	15.7302	6.99557
Fuan	107.034	45.8439	20.8261	6.89069
Fuan	124.685	48.7533	22.1321	8.34119
Fuan	133.341	50.1286	22.9568	8.38535
Fuan	81.4968	37.6442	17.0297	7.02356
Fuan	62.4936	33.6997	15.2607	5.58868
Fuan	122.692	49.1279	22.657	7.96805
Fuan	155.469	50.1557	21.9638	10.2261
Fuan	95.9724	42.0137	18.9439	6.85162
Fuan	69.7633	36.169	16.7281	6.09131
Fuan	67.7865	33.0469	14.2461	6.89252
Fuan	126.773	46.0738	20.4095	8.73413
Fuan	59.1139	32.6121	14.6954	5.64805
Fuan	103.974	47.6833	22.1651	6.58594
Fuan	78.9116	39.1822	17.9864	6.46991
Fuan	107.888	44.7859	20.1047	7.72211
Fuan	113.001	45.3756	20.1236	7.14742
Fuan	64.7707	33.6364	15.3053	5.75092
Fuan	80.553	37.6985	16.8035	6.58746
Fuan	93.8733	41.855	18.8594	6.68283
Fuan	50.5666	28.1551	12.5143	5.82568
Fuan	79.1642	36.7654	16.5622	6.96997
Fuan	72.9144	38.5742	17.9511	5.76195
Fuan	86.6702	42.0778	19.4819	6.23785
Fuan	82.6095	38.9177	17.8999	6.5675
Fuan	106.656	41.4532	18.2651	7.80652
Fuan	93.7129	39.1671	17.4951	7.47072
Fuan	65.0978	33.1671	14.7569	6.42102
Fuan	70.4274	36.1046	16.5443	5.97455
Fuan	92.1267	41.4946	18.9514	7.08337
Fuan	119.092	45.4459	20.3688	8.09277
Fuan	70.7447	34.1869	15.2256	6.38019
Fuan	88.8909	37.2546	16.2094	7.84045
Fuan	87.624	35.281	14.4927	8.38599
Fuan	104.669	43.2516	19.3032	8.01353
Fuan	77.2708	38.1716	17.7017	6.84058
Fuan	126.512	44.9965	19.7657	8.77466
Fuan	119.883	43.7506	18.8157	8.81392
Fuan	122.472	47.6811	21.7132	7.82256
Fuan	118.621	45.9783	20.8029	8.13214
Fuan	87.6872	38.9894	17.4431	6.92877
Fuan	107.131	45.1166	20.5648	7.26697
Fuan	101.26	43.4803	19.6364	7.07245
Fuding	101.263	42.2517	18.839	7.84949
Fuding	90.7943	40.1013	17.7018	7.07733
Fuding	110.082	44.9843	20.5281	7.35382
Fuding	100.692	41.2137	18.1706	8.2215
Fuding	89.335	39.8115	17.8335	7.05457
Fuding	122.582	42.4847	18.0218	9.42505
Fuding	100.756	42.781	19.2572	7.54211
Fuding	94.3474	39.046	17.1061	7.51733
Fuding	98.1543	42.1406	19.1316	6.85206
Fuding	110.654	45.3409	20.0524	7.67805
Fuding	111.978	42.0858	18.2131	8.62445
Fuding	103.752	42.7215	19.2225	7.36914
Fuding	106.239	44.4915	19.8204	7.21704
Fuding	107.004	41.4321	18.1858	7.85482
Fuding	65.2357	35.4246	16.3838	5.69754
Fuding	90.7433	39.3302	17.5236	7.47098
Fuding	96.4825	40.0124	17.5495	7.97546
Fuding	74.1633	37.8389	17.5039	6.5462
Fuding	78.2446	34.9276	14.8728	7.47815
Fuding	86.8534	37.9157	16.4405	7.23651
Fuding	95.0489	41.5689	18.7166	7.15973
Fuding	122.929	46.8822	20.7617	7.99359
Fuding	88.2551	37.1946	16.4511	7.50415
Fuding	74.8598	36.4274	16.6398	6.23792
Fuding	86.2682	39.953	18.1764	6.64905
Fuding	86.2041	39.6043	17.9064	6.99629
Fuding	112.61	45.3613	20.5144	7.9126
Fuding	85.1787	36.9264	16.2913	7.58959
Fuding	104.983	42.7451	19.2554	7.71312
Fuding	74.5393	35.6849	16.0109	6.47363
Fuding	84.3455	37.8714	16.8102	6.76257
Fuding	95.6244	38.7837	16.8657	8.23401
Fuding	70.3121	33.8073	15.1521	6.66305
Fuding	90.4369	40.9212	18.5257	6.65271
Fuding	77.1245	37.6719	17.1714	6.70557
Fuding	102.249	40.6759	17.5591	8.5462
Fuding	81.312	37.399	17.0879	6.84294
Fuding	127.874	47.8036	21.3965	8.39624
Fuding	98.8119	39.5511	17.3971	7.75195
Fuding	83.562	39.0333	17.4272	6.95843
Fuding	59.7496	34.3504	15.742	5.38678
Fuding	85.301	39.8544	18.1542	6.48621
Fuding	98.9315	41.0435	18.4666	7.27466
Fuding	95.414	40.6677	18.4145	7.20801
Fuding	78.7683	38.705	17.5718	6.11749
Fuding	81.7834	38.4075	17.7092	6.73152
Fuding	84.1075	37.7368	17.0282	7.10522
Fuding	101.507	42.252	19.1564	7.45972
Fuding	79.899	39.1247	18.0598	6.16231
Fuding	88.002	39.5628	17.9224	7.26105
Fuding	102.323	40.7702	17.9231	8.1759
Fuding	85.0988	37.8244	17.1379	7.35193
Fuding	95.9572	42.1855	19.2864	7.34326
Fuding	117.611	46.0543	20.8158	8.30685
Fuding	81.1217	37.8937	16.7609	7.05157
Fuding	146.84	48.142	20.8021	9.84021
Fuding	81.3742	39.0524	17.5897	5.83287
Fuding	82.3843	36.6728	16.4406	7.12183
Fuding	78.7228	37.06	16.5063	7.04845
Fuding	100.313	41.5415	18.4529	7.62012
Fuding	92.8007	42.448	19.0855	6.62262
Fuding	118.431	43.6637	18.7417	9.29034
Fuding	93.9996	39.2968	17.6547	7.65881
Fuding	72.8512	35.4686	15.8851	6.7394
Fuding	79.0379	38.8391	17.7802	6.28619
Fuding	83.2676	40.9332	18.8378	6.66498
Fuding	80.7424	38.1008	17.0645	6.73958
Fuding	71.3993	36.2693	16.3398	6.38487
Fuding	83.8989	38.441	17.0926	6.80029
Fuding	89.833	37.8888	16.3911	8.04102
Fuding	103.532	41.1311	18.1735	7.97119
Fuding	109.421	45.1034	20.2932	7.62855
Fuding	94.2833	40.423	18.3873	7.60761
Fuding	108.793	43.6223	19.5582	7.83862
Fuding	86.9341	38.4278	16.7965	7.0164
Fuding	114.258	44.0811	19.7693	8.24451
Fuding	70.7282	38.8606	18.0725	5.60489
Fuding	55.4017	31.074	14.2513	5.79416
Fuding	78.0146	38.7803	17.759	5.84449
Fuding	111.431	45.5154	20.7288	8.07071
Fuding	62.5624	34.6369	15.6866	5.79718
Fuding	100.501	43.4207	19.675	7.44818
Fuding	100.187	39.4983	17.3024	8.1831
Fuding	119.408	46.0371	21.0397	8.24902
Fuding	89.2577	42.7948	19.7921	6.35232
Fuding	88.818	39.0113	17.4273	7.04623
Fuding	92.0215	42.5487	19.5054	6.51447
Fuding	113.692	45.7825	20.3721	7.70569
Fuding	95.9787	39.9117	17.8616	7.50534
Fuding	88.2527	40.4066	18.4033	6.93491
Fuding	124.998	47.6237	21.4369	8.48068
Fuding	90.828	38.3716	16.9876	7.8053
Fuding	116.644	44.1897	19.5838	8.45325
Fuding	129.459	46.4748	20.5561	8.9718
Fuding	85.4894	40.0212	18.058	6.4807
Fuding	123.617	47.6463	21.804	7.56335
Fuding	84.8613	36.8398	16.1354	7.32104
Fuding	108.479	46.727	21.5395	7.25162
Fuding	127.009	44.4181	18.7398	10.1002
Fuding	124.246	48.5263	22.318	7.93524
Fuding	90.6401	40.9212	18.5116	6.92633
Fuding	86.6829	38.3268	17.0104	7.04048
Fuding	70.4769	34.9059	15.7759	6.67188
Fuding	62.8137	34.818	16.0751	5.48816
Fuding	78.8661	37.853	17.3526	6.35522
Fuding	69.095	34.8176	15.8842	6.42773
Fuding	112.811	43.1804	19.0352	8.4981
Fuding	82.3557	36.7729	16.4179	7.33264
Fuding	100.692	39.6006	17.0875	8.19565
Fuding	89.2081	41.0519	18.7352	6.99255
Fuding	95.6798	38.9196	17.146	7.96204
Fuding	76.8992	35.7302	15.7877	7.03992
Fuding	93.7764	39.8064	17.5814	7.67383
Fuding	101.771	39.9613	17.5662	8.69763
Fuding	109.829	42.8666	18.7452	8.09421
Fuding	96.4412	40.0912	17.7298	7.40851
Fuding	88.066	38.6567	17.135	6.9845
Fuding	105.387	40.9843	17.6974	8.21475
Fuding	82.7998	38.2593	17.1906	7.19348
Fuding	98.6619	40.9709	18.3239	7.55441
Fuding	75.9474	34.5886	15.1863	6.73901
Fuding	106.656	42.6872	18.928	7.61702
Fuding	92.2536	38.1717	16.5633	7.50189
Fuding	72.3467	34.3325	15.0154	6.86621
Fuding	61.5515	34.8417	16.1092	5.18848
Fuding	82.3843	35.5222	15.693	7.479
Fuding	70.9578	34.365	15.4246	6.54033
Fuding	75.5031	35.2661	15.3077	6.86624
Fuding	83.0156	37.7224	16.5297	7.07373
Fuding	65.1499	31.1607	13.3484	6.35901
Fuding	73.5461	37.1086	16.6709	6.04025
Fuding	66.5387	33.5475	14.9709	5.98706
Fuding	116.537	46.8238	20.9665	8.19818
Fuding	84.4044	39.1341	17.9506	6.43109
Fuding	91.1593	38.8462	17.2911	7.53572
Fuding	93.1163	40.1652	18.2035	7.08437
Fuding	98.6718	42.3151	18.9618	7.58711
Fuding	74.0512	35.3852	15.8257	6.51367
Fuding	85.4776	37.7739	16.6299	7.13696
Fuding	78.1546	36.4066	16.3235	6.8739
Fuding	83.3312	36.3072	16.046	7.51208
Fuding	84.2782	37.5623	16.3059	7.74625
Fuding	96.841	40.063	17.5825	7.87781
Fuding	108.456	42.0594	18.3424	8.39508
Fuding	122.66	45.8986	20.1832	8.3467
Fuding	105.426	41.0472	17.9246	8.53433
Fuding	85.0352	37.8897	16.8168	7.30969
Fuding	82.51	35.7876	15.2793	7.64044
Fuding	72.5356	35.0441	15.7658	6.2567
Fuding	86.2347	38.3703	17.1714	7.38617
Fuding	98.103	39.8317	17.131	8.1582
Fuding	77.0178	34.7531	15.2756	7.03931
Fuding	98.1661	42.8151	19.2274	6.94415
Fuding	115.167	45.237	20.2529	8.58658
Fuding	112.425	45.1628	20.2412	8.2975
Fuding	92.4651	41.0239	18.3752	6.99294
Fuding	79.5837	37.9633	17.0356	6.62831
Fuding	74.0573	36.5264	16.6377	5.99097
Fuding	74.9367	35.9142	15.9279	6.73578
Fuding	99.12	40.2899	17.6709	7.90439
Fuding	66.08	36.6376	17.1298	5.26218
Fuding	90.5773	40.0411	18.0994	7.17334
Fuding	62.3112	32.858	14.6966	6.04456
Fuding	57.977	32.1533	14.4079	5.47839
Fuding	55.7786	33.0309	15.2939	5.04947
Fuding	81.4693	37.9999	17.3581	6.55786
Fuding	71.4192	38.3212	17.857	5.52332
Fuding	112.188	45.4525	20.3347	7.35516
Fuding	97.4375	41.4786	18.4175	7.3764
Fuding	94.5	43.8222	20.1846	6.60181
Fuding	76.625	37.571	16.9639	6.88119
Fuding	81.625	37.843	16.7597	6.40637
Fuding	76	37.4227	17.1693	6.2923
Fuding	90.0625	40.2941	18.1172	6.82294
Fuding	69.5625	38.5416	17.7664	5.36339
Fuding	65.375	34.9888	16.0542	6.15619
Fuding	71.375	36.8407	17.0898	5.66821
Fuding	73.6875	35.6925	15.7386	6.69202
Fuding	77.6069	37.8263	17.3419	6.6214
Fuding	93.039	38.9402	17.238	7.49121
Fuding	97.3753	41.0436	18.2761	7.43469
Fuding	96.4187	43.2613	19.7931	6.69556
Fuding	95.0158	41.5279	18.7149	7.32687
Fuding	120.268	44.7767	19.7119	8.39905
Fuding	63.769	34.0083	15.8549	5.80176
Fuding	81.8156	36.2369	16.0537	7.771
Fuding	63.8328	34.4725	16.0633	5.55164
Fuding	80.1576	36.4178	16.1604	7.34058
Fuding	88.2564	37.4819	16.1088	7.8696
Fuding	81.9116	36.3913	15.747	7.18622
Fuding	75.4399	35.4989	15.6488	6.77631
Fuding	69.6661	34.8389	15.6252	6.33337
Fuding	69.6661	33.4354	14.4215	6.40222
Fuding	82.3557	35.4919	15.1992	7.59851
Fuding	110.844	42.2499	18.2468	8.55072
Fuding	62.1157	33.1266	14.876	6.24884
Fuding	65.6054	33.4115	15.397	6.08997
Fuding	82.8633	37.2066	16.4438	7.4378
Fuding	79.5005	35.3856	15.3008	7.37818
Fuding	82.6095	36.718	15.8699	7.05872
Fuding	73.5999	35.3667	15.6221	6.47382
Fuding	88.5102	37.5125	16.649	7.76697
Fuding	105.26	43.5948	19.5919	7.66202
Fuding	98.4715	40.9392	17.9466	7.76685
Fuding	82.0385	35.6553	15.3979	7.375
Fuding	78.1047	35.3814	15.8836	6.98474
Fuding	77.5336	37.3308	16.8127	6.82513
Fuding	86.4798	36.8491	15.8154	7.39095
Fuding	113.444	46.5397	21.2678	8.08984
Fuding	73.7355	37.3772	17.1313	5.77002
Fuding	98.4823	39.3708	17.187	8.28536
Fuding	100.376	39.8882	17.4387	7.82214
Fuding	112.75	43.5115	19.3512	7.83067
Fuding	96.4622	40.7441	18.2087	7.45734
Fuding	94.3158	39.0797	16.9518	7.77541
Fuding	79.0384	36.6462	16.0984	6.8697
Fuding	96.3991	41.8175	19.0507	7.84631
Fuding	76.1976	36.1558	16.1475	7.0264
Fuding	59.2606	30.1	13.0778	6.01856
Fuding	110.209	42.9853	18.9452	8.27838
Fuding	86.8605	37.8163	16.8928	7.1676
Fuding	127.34	44.4456	19.1529	9.24243
Fuding	79.3102	37.3365	16.6375	6.61008
Fuding	74.9957	37.2422	16.8177	6.31659
Fuding	59.7047	31.2257	13.4971	6.03851
Fuding	70.9985	35.5797	15.9944	6.28055
Fuding	79.3736	36.6407	16.1717	7.60059
Fuding	85.8453	39.1931	17.4387	7.16394
Fuding	131.436	47.6779	20.9976	8.55176
Fuding	77.0182	34.3821	15.0454	7.12354
Fuding	66.7912	34.2912	15.6708	6.14853
Fuding	84.5938	38.9331	17.5554	6.78746
Fuding	80.1747	36.927	16.4518	6.80835
Fuding	113.57	42.9737	18.5188	8.73358
Fuding	84.9726	37.6383	16.7256	7.26758
Fuding	79.1015	39.3342	18.0041	6.10468
Fuding	102.838	42.3998	18.9475	8.10274
Fuding	100.061	40.311	17.8639	7.88525
Fuding	90.2867	37.0487	15.7453	7.9017
Fuding	97.7102	40.8091	18.2437	7.36574
Fuding	138.571	48.6966	21.502	9.26103
Fuding	98.3446	39.9572	17.6546	8.07263
Fuding	95.1088	41.0664	18.4496	7.30389
Fuding	94.5378	39.2527	17.0025	7.51045
Fuding	71.3792	34.2185	15.4288	6.56201
Fuding	99.0426	40.5154	17.8289	7.9021
Fuding	92.0633	38.6841	17.1133	7.54828
Fuding	67.5088	34.1722	15.2618	6.36816
Fuding	95.3626	42.3156	19.3561	6.85111
Fuding	68.0799	32.858	14.1549	6.4901
Fuding	95.9336	40.4707	18.0589	8.07678
Fuding	79.9447	37.287	16.9251	7.00317
Fuding	81.7847	37.8462	17.2411	6.87787
Fuding	85.5281	40.6522	18.7851	6.4776
Fuding	85.084	39.5187	17.4859	6.41699
Fuding	85.084	38.4433	17.2778	7.15814
Fuding	66.7475	35.5974	16.458	5.73514
Fuding	57.5475	31.4532	13.9097	5.5639
Fuding	110.273	42.5186	18.6877	8.69727
Fuding	101.01	41.1293	17.9015	7.88345
Fuding	126.516	43.8922	18.7152	9.31604
Fuding	83.6881	38.116	16.6829	7.04346
Fuding	102.723	40.4699	17.5744	8.13361
Fuding	94.4743	40.4984	18.0066	7.34889
Fuding	80.9599	36.8697	16.5035	6.95123
Fuding	55.3902	30.2401	13.447	6.18884
Fuding	107.037	42.1727	18.748	8.14319
Fuding	65.415	32.5288	13.9724	6.52117
Fuding	84.0688	36.3118	15.7256	7.30652
Fuding	74.283	34.2246	14.934	7.11707
Fuding	70.3733	36.1237	16.345	6.19045
Fuding	58.9008	32.4449	14.9456	5.474
Fuding	68.771	35.0353	15.87	6.31497
Fuding	77.808	37.102	16.4696	6.83838
Fuding	74.4112	36.9987	16.9777	5.90921
Fuding	79.7308	38.3858	17.3137	5.95658
Fuding	91.2674	38.8102	16.952	7.74715
Fuding	92.6134	40.3957	18.0377	6.71332
Fuding	69.1556	33.9446	14.8216	6.46948
Fuding	84.73	37.2384	16.498	7.3432
Fuding	81.5895	38.1174	17.1414	6.88318
Fuding	163.307	49.8784	21.2253	10.9039
Fuding	95.5616	39.8465	17.4521	7.44548
Fuding	129.21	46.1674	20.2577	9.01874
Fuding	90.6265	38.6006	16.9993	7.68964
Fuding	111.713	43.0034	18.5553	8.56927
Fuding	112.738	42.8008	18.6118	8.64297
Fuding	134.978	46.2112	19.8249	9.57602
Fuding	95.5616	40.3854	17.6161	7.59729
Fuding	96.5871	39.2476	17.1441	8.46545
Jiaocheng	92.4852	42.5486	19.3603	6.67931
Jiaocheng	114.853	46.268	20.7337	7.69505
Jiaocheng	92.8056	39.1761	17.409	7.78748
Jiaocheng	68.5147	35.0319	15.9504	6.03888
Jiaocheng	119.853	48.9463	22.3386	7.52139
Jiaocheng	115.366	44.7127	20.2812	8.11142
Jiaocheng	116.84	44.3531	19.5001	8.56454
Jiaocheng	70.9502	34.7917	15.7703	6.39819
Jiaocheng	70.5656	36.0401	16.2806	6.01312
Jiaocheng	89.4087	38.2012	17.0656	6.98596
Jiaocheng	109.546	43.0049	18.9756	8.04932
Jiaocheng	83.9814	37.8612	16.66	6.74051
Jiaocheng	70.0368	35.1327	15.816	6.22507
Jiaocheng	73.9941	36.3085	16.4171	6.1958
Jiaocheng	67.5871	36.6684	16.6609	5.39386
Jiaocheng	83.4788	39.2312	17.7418	6.49737
Jiaocheng	137.373	50.368	22.566	8.85532
Jiaocheng	126.694	46.3944	20.3003	8.58231
Jiaocheng	105.149	42.3908	18.9021	7.85248
Jiaocheng	59.547	32.7625	14.8163	5.27643
Jiaocheng	74.9924	37.3356	16.6668	6.5155
Jiaocheng	81.9432	38.2349	17.1716	6.32544
Jiaocheng	90.0418	39.9234	18.1282	7.28827
Jiaocheng	88.5751	38.5167	17.1661	7.2238
Jiaocheng	64.1516	33.3742	15.0161	5.85253
Jiaocheng	106.686	42.4631	18.8436	7.77063
Jiaocheng	87.3635	37.82	16.5351	7.26794
Jiaocheng	137.04	52.0352	23.782	7.81201
Jiaocheng	95.5897	41.4917	18.9695	7.42932
Jiaocheng	83.091	37.9937	17.094	7.35346
Jiaocheng	58.5623	32.3604	14.6716	5.38477
Jiaocheng	118.584	45.0984	19.6456	8.36852
Jiaocheng	71.5056	37.5478	17.2038	5.54071
Jiaocheng	61.0367	33.3465	15.3872	5.59582
Jiaocheng	69.3484	34.4111	15.3639	5.86458
Jiaocheng	68.0794	36.2301	16.8877	5.50287
Jiaocheng	61.6712	32.6902	14.805	6.03316
Jiaocheng	88.9537	41.2247	19.0541	6.96619
Jiaocheng	77.9138	36.3689	16.2446	6.41101
Jiaocheng	75.4394	37.5812	17.2232	6.2981
Jiaocheng	95.5396	40.7958	18.1991	7.18701
Jiaocheng	132.097	48.1294	21.5895	8.46157
Jiaocheng	55.967	31.2808	14.176	5.81831
Jiaocheng	106.846	41.4477	18.2953	8.05728
Jiaocheng	82.7884	39.0433	17.8397	6.62857
Jiaocheng	73.8061	35.2841	15.6542	6.48096
Jiaocheng	78.5799	37.0704	16.5739	6.45671
Jiaocheng	77.5121	35.6455	15.9531	6.93572
Jiaocheng	90.0748	39.318	17.4819	7.18079
Jiaocheng	101.319	42.8586	19.321	7.14993
Jiaocheng	85.1474	37.7942	16.9919	7.17459
Jiaocheng	80.7695	39.1171	18.1	6.13287
Jiaocheng	85.5916	37.0025	16.4608	7.34699
Jiaocheng	63.3847	32.0518	14.3595	6.36505
Jiaocheng	96.4412	38.5664	16.6401	8.25842
Jiaocheng	93.586	41.988	19.1399	6.61694
Jiaocheng	104.055	41.139	18.0783	8.04047
Jiaocheng	82.4826	36.433	15.8767	7.57666
Jiaocheng	87.3047	37.9128	16.7824	7.43665
Jiaocheng	65.9226	34.9481	15.9964	5.84247
Jiaocheng	91.175	40.9424	18.4627	6.79163
Jiaocheng	88.2564	36.5576	15.9175	7.43768
Jiaocheng	153.531	48.8964	20.9866	9.94305
Jiaocheng	107.005	42.6593	19.4502	7.64661
Jiaocheng	88.6972	40.1155	17.9255	6.64568
Jiaocheng	117.674	42.6555	18.5283	9.26293
Jiaocheng	111.677	41.6552	17.9481	8.73389
Jiaocheng	89.1392	41.2431	18.5997	6.16704
Jiaocheng	104.353	45.401	20.6778	6.89088
Jiaocheng	162.433	52.8948	23.8781	8.98743
Jiaocheng	88.3816	40.2056	18.1609	6.91034
Jiaocheng	117.926	45.4569	20.4501	8.02124
Jiaocheng	90.9068	39.4647	17.6402	7.31117
Jiaocheng	103.47	42.0352	18.9915	8.04413
Jiaocheng	122.535	45.3376	19.6113	8.10402
Jiaocheng	102.712	41.4783	18.4434	7.97479
Jiaocheng	92.8638	39.8807	17.5479	7.0176
Jiaocheng	136.992	48.0311	21.5326	9.05298
Jiaocheng	143.62	51.5981	23.1851	8.31915
Jiaocheng	88.7604	38.1317	16.655	7.73608
Jiaocheng	90.6543	38.9649	17.3648	7.17082
Jiaocheng	95.7047	41.1928	18.1356	8.058
Jiaocheng	142.105	48.3207	20.9965	9.30536
Jiaocheng	89.2023	38.1085	16.7447	7.77994
Jiaocheng	149.554	53.538	24.5144	8.83496
Jiaocheng	115.969	42.5332	18.5734	9.00648
Jiaocheng	118.431	43.4051	19.2397	8.8529
Jiaocheng	77.5233	37.1933	16.7516	6.46486
Jiaocheng	119.947	45.5501	20.6357	8.05396
Jiaocheng	97.8511	44.3595	20.519	6.35474
Jiaocheng	137.623	48.4272	21.7198	9.48486
Jiaocheng	131.436	49.9287	22.5684	7.83228
Jiaocheng	127.901	48.7126	21.357	7.82672
Jiaocheng	176.953	54.4962	24.4522	9.78802
Jiaocheng	97.7879	40.3353	17.8184	8.21433
Jiaocheng	125.06	49.3226	22.6459	7.99403
Jiaocheng	156.057	50.9423	22.1498	9.69165
Jiaocheng	87.3715	37.6303	16.4518	7.24878
Jiaocheng	152.206	48.9324	20.7986	10.6585
Jiaocheng	140.148	48.0665	20.8989	9.16589
Jiaocheng	133.646	49.2392	22.1099	8.05154
Jiaocheng	70.9578	32.6307	13.7686	6.99146
Jiaocheng	159.167	50.0294	21.2153	10.6203
Jiaocheng	127.41	46.7657	20.819	8.61816
Jiaocheng	208.078	56.9893	24.0743	12.2216
Jiaocheng	156.362	49.6165	21.2615	10.8762
Jiaocheng	143.417	47.9632	20.7755	9.83289
Jiaocheng	151.707	50.976	23.0284	9.13208
Jiaocheng	145.904	50.856	22.8014	8.90344
Jiaocheng	107.451	42.68	19.0099	7.88721
Jiaocheng	129.961	48.8288	21.8026	7.8558
Jiaocheng	115.039	43.7621	19.0477	8.63696
Jiaocheng	183.96	55.1769	24.2318	10.2644
Jiaocheng	88.571	38.6199	17.2317	7.46258
Jiaocheng	94.1895	41.1185	18.3166	7.51082
Jiaocheng	154.542	50.8925	22.5085	10.082
Jiaocheng	98.8611	42.5208	19.1092	7.40323
Jiaocheng	140.842	50.3952	22.6627	8.39673
Jiaocheng	129.353	48.0123	21.6212	8.44199
Jiaocheng	89.0129	38.4109	16.9155	7.53555
Jiaocheng	98.0405	41.8772	18.8222	7.18288
Jiaocheng	81.753	39.5327	18.1497	6.19992
Jiaocheng	129.795	47.1352	21.0341	8.65051
Jiaocheng	140.298	47.6709	20.8802	9.50108
Jiaocheng	105.945	45.1859	20.2677	7.40616
Jiaocheng	124.403	44.2375	19.2687	8.4895
Jiaocheng	88.5756	41.7062	19.0698	6.46961
Jiaocheng	115.302	44.3721	19.3348	8.3811
Jiaocheng	94.9207	39.373	17.6979	8.10913
Jiaocheng	91.5238	39.8259	17.7952	7.32275
Jiaocheng	107.739	42.4811	18.8367	8.17468
Jiaocheng	118.314	48.3898	22.2338	7.37646
Jiaocheng	130.748	49.1112	21.8629	8.43927
Jiaocheng	68.5925	35.6208	16.2899	5.58676
Jiaocheng	93.2783	40.5269	18.4907	7.18024
Jiaocheng	123.617	44.9242	19.9608	8.82764
Jiaocheng	140.012	48.9929	21.8346	9.18399
Jiaocheng	135.929	47.526	21.0922	8.9469
Jiaocheng	136.431	50.1055	22.6064	8.1647
Jiaocheng	94.5346	40.9609	18.5404	7.29456
Jiaocheng	181.971	54.0265	23.4226	10.9885
Jiaocheng	71.2935	35.5577	16.1974	6.28551
Jiaocheng	147.738	50.5315	22.3492	9.07438
Jiaocheng	145.602	49.2786	21.8854	9.1864
Jiaocheng	153.517	51.2676	22.6533	9.8952
Jiaocheng	135.175	49.1153	22.0326	9.03018
Jiaocheng	100.753	40.5974	17.9694	8.08231
Jiaocheng	109.61	45.381	20.7237	7.35678
Jiaocheng	114.07	45.4815	20.6584	7.96284
Jiaocheng	128.14	48.5969	21.9691	8.48053
Jiaocheng	114.949	44.0086	19.5448	8.69821
Jiaocheng	93.1527	39.2152	17.147	7.2854
Jiaocheng	139.195	48.0266	21.0188	9.66913
Jiaocheng	169.291	52.8586	22.726	9.9458
Jiaocheng	105.517	44.8823	20.2585	7.33148
Jiaocheng	147.131	49.9541	22.2692	9.35986
Jiaocheng	162.011	49.6971	21.2335	10.2413
Jiaocheng	111.379	45.318	20.6538	7.45786
Jiaocheng	82.5195	36.127	15.6497	7.14272
Jiaocheng	121.492	44.2197	19.389	9.2594
Jiaocheng	109.06	42.8431	19.1118	7.56567
Jiaocheng	97.7222	42.2876	18.7849	7.12851
Jiaocheng	130.833	47.8521	21.5219	8.67622
Jiaocheng	87.0368	37.3495	16.2897	7.2933
Jiaocheng	58.9004	31.3605	14.1062	5.91876
Jiaocheng	86.3318	39.2332	17.4169	6.593
Jiaocheng	63.1305	32.5815	14.3191	6.23789
Jiaocheng	72.2315	35.3628	15.983	6.22168
Jiaocheng	146.514	52.8199	23.8801	8.38677
Jiaocheng	54.7986	30.7362	13.9646	5.73706
Jiaocheng	115.622	43.2283	18.6717	8.6835
Jiaocheng	79.1535	38.0458	17.4496	6.40253
Jiaocheng	83.3195	38.4832	17.3325	7.08862
Jiaocheng	83	38.8902	17.4154	6.57217
Jiaocheng	75.5625	36.9216	16.8383	6.19769
Jiaocheng	113.062	41.9015	18.3256	8.56477
Jiaocheng	98.875	38.5165	15.7239	8.68589
Jiaocheng	91	43.8882	20.2169	6.01605
Jiaocheng	85.1875	36.9479	16.298	7.5459
Jiaocheng	89.8125	37.8571	16.5864	7.40384
Jiaocheng	78.3125	35.5203	15.2935	7.05388
Jiaocheng	92.625	39.4985	17.4731	7.54169
Jiaocheng	79.3125	37.6933	17.2562	6.73242
Jiaocheng	104	43.6501	19.6198	7.35132
Jiaocheng	66.5621	34.0851	15.3307	6.01575
Jiaocheng	78.1245	37.6631	16.9931	6.38446
Jiaocheng	66.3746	33.8764	14.8488	6.11879
Jiaocheng	66.6871	34.4915	15.4777	5.74695
Jiaocheng	58.1246	31.7609	14.1616	5.68487
Jiaocheng	44.4997	29.8821	13.6425	4.26956
Jiaocheng	67.1871	35.1243	15.9633	5.96552
Jiaocheng	85.812	39.4976	17.5143	6.89642
Jiaocheng	66.8746	33.8867	15.2022	6.72113
Jiaocheng	53.9372	31.545	14.4949	4.98169
Jiaocheng	67.8261	35.1514	15.7728	6.5583
Jiaocheng	64.0192	33.3575	14.8694	6.19897
Jiaocheng	48.5378	26.9922	11.603	5.76809
Jiaocheng	99.1695	40.2914	17.8137	8.00427
Jiaocheng	90.2867	40.0897	17.9461	6.81958
Jiaocheng	99.3598	41.8069	18.2631	7.74014
Jiaocheng	85.7819	35.6251	14.9644	7.85229
Jiaocheng	49.0454	31.9322	14.9204	4.67239
Jiaocheng	101.136	41.986	18.7446	7.50632
Jiaocheng	54.7558	30.2537	13.2434	5.88599
Jiaocheng	73.3981	36.1257	16.3205	6.24754
Jiaocheng	58.4762	32.3512	14.689	5.30902
Jiaocheng	69.0618	33.9739	15.3069	6.3971
Jiaocheng	61.282	32.9096	14.7096	5.85895
Jiaocheng	68.6792	33.2134	14.5721	6.05974
Jiaocheng	56.1167	31.2538	13.9649	5.61227
Jiaocheng	69.5082	33.3225	14.5526	6.23377
Jiaocheng	62.1748	31.8492	13.9927	6.44067
Jiaocheng	72.1865	35.4771	15.7074	6.08157
Jiaocheng	74.0996	35.0908	15.557	6.68616
Jiaocheng	63.8284	33.5091	15.1194	5.9646
Jiaocheng	63.5746	33.1989	15.0164	5.82062
Jiaocheng	90.0958	38.9179	17.1949	7.12885
Jiaocheng	71.7594	34.4746	15.2278	6.34531
Jiaocheng	64.9705	33.5503	14.8085	6.42163
Jiaocheng	52.5347	30.9416	14.1114	5.17059
Jiaocheng	68.9043	34.177	15.3626	6.54126
Jiaocheng	67.9526	33.0334	14.8951	6.50342
Jiaocheng	110.97	43.2096	18.9063	8.27441
Jiaocheng	124.421	44.2097	19.0627	8.94458
Jiaocheng	71.4422	35.8591	16.2008	6.22049
Jiaocheng	76.3911	34.5949	14.7493	7.37463
Jiaocheng	52.0355	29.8418	13.4218	5.19278
Jiaocheng	128.303	48.0158	21.7875	8.14044
Jiaocheng	80.2214	37.0124	16.672	6.47925
Jiaocheng	99.1608	40.2816	17.9049	7.62793
Jiaocheng	107.132	43.2333	19.1796	7.78975
Jiaocheng	106.749	43.3577	19.2342	7.23993
Jiaocheng	63.6415	32.5846	14.3582	6.06067
Jiaocheng	103.178	40.3408	17.4954	8.05277
Jiaocheng	68.743	34.1682	15.1045	6.42159
Jiaocheng	96.0361	42.1229	18.7871	6.93271
Jiaocheng	81.6536	36.1379	15.5753	7.35968
Jiaocheng	130.556	47.4445	21.067	8.18658
Jiaocheng	90.947	39.3944	17.4859	7.30969
Jiaocheng	82.9354	37.0588	16.2809	7.12415
Jiaocheng	88.0628	37.7652	16.8194	7.49451
Jiaocheng	80.4358	38.1769	17.2354	6.20123
Jiaocheng	82.5509	38.6922	17.241	6.16699
Jiaocheng	59.8622	31.8591	14.1859	5.42169
Jiaocheng	104.406	43.0527	19.2724	7.28464
Jiaocheng	73.8343	34.0505	14.6138	6.75438
Jiaocheng	92.0627	41.3792	18.7209	6.75842
Jiaocheng	72.838	34.0622	14.6154	6.31628
Jiaocheng	107.036	42.8303	19.15	7.81836
Jiaocheng	64.2726	33.8786	15.356	6.02887
Jiaocheng	68.3967	33.7103	15.1554	6.28082
Jiaocheng	65.5415	32.7036	14.1819	6.35715
Jiaocheng	73.1553	34.7153	15.2653	6.80759
Jiaocheng	52.7885	30.8273	13.9622	5.4568
Jiaocheng	129.624	48.2982	21.3992	8.01834
Jiaocheng	95.9964	41.0953	18.3108	6.87662
Jiaocheng	66.9378	34.9921	15.6704	5.67578
Jiaocheng	75.6302	36.8041	16.6669	6.87524
Jiaocheng	90.604	38.2922	16.6708	7.22633
Jiaocheng	84.0688	37.3616	16.3143	7.00781
Jiaocheng	94.4108	40.7695	18.3858	7.37689
Jiaocheng	64.0826	33.6176	14.9939	5.75647
Jiaocheng	88.3833	41.1587	18.7228	6.22138
Jiaocheng	81.4674	35.653	15.4205	7.08606
Jiaocheng	68.2068	35.2787	15.8444	5.56705
Jiaocheng	68.3337	32.1556	13.8829	6.74243
Putian	73.9375	34.3769	15.0371	6.43243
Putian	74.875	36.1526	15.8749	5.83868
Putian	79.5	36.4138	15.9937	6.53912
Putian	96.6875	41.5181	18.6869	6.94983
Putian	88.9375	42.2443	19.329	6.24472
Putian	74.3125	35.1547	15.535	6.91452
Putian	134.25	46.8306	20.2554	8.77303
Putian	95.5625	39.434	17.3167	7.26086
Putian	90.375	39.4201	17.6576	6.97876
Putian	141.562	50.0468	22.1339	8.66315
Putian	84.9726	36.7438	15.8202	7.008
Putian	115.401	44.2403	19.3917	7.82172
Putian	97.2198	41.3349	18.3845	7.46545
Putian	83.71	37.5363	16.3912	6.7424
Putian	116.664	42.6135	18.1736	8.62286
Putian	88.3185	38.894	17.4511	7.00879
Putian	75.5663	35.7119	15.5942	6.32288
Putian	126.323	44.8486	19.0543	8.70807
Putian	75.6294	35.8734	15.9038	6.40216
Putian	95.1996	41.687	18.7631	6.96916
Putian	112.624	43.5868	19.2471	8.18796
Putian	84.9497	37.6482	16.4062	7.04596
Putian	89.3029	38.6335	17.295	6.95292
Putian	100.435	40.2841	17.4573	7.53314
Putian	85.385	38.2801	16.8149	6.80413
Putian	101.554	41.0605	17.9891	7.95215
Putian	111.069	42.9656	19.0941	8.20193
Putian	90.1114	39.5082	17.5081	6.61986
Putian	94.2158	40.8972	18.1972	6.92106
Putian	122.201	43.873	18.8706	8.71556
Putian	77.7603	36.4813	16.0624	6.39427
Putian	66.6239	33.6804	14.8087	5.8004
Putian	123.471	46.0901	20.3886	8.23911
Putian	127.291	44.8332	19.1218	8.63306
Putian	60.732	32.6437	14.837	5.47324
Putian	148.917	47.1728	20.0092	10.0976
Putian	121.14	47.2648	20.9848	7.64905
Putian	80.9329	36.677	16.0161	6.92593
Putian	114.471	43.8594	19.3063	7.91275
Putian	120.622	43.7983	19.0442	8.46227
Putian	104.055	41.928	18.6962	7.80249
Putian	97.9639	40.8402	17.9871	7.34725
Putian	117.506	44.4799	19.4994	8.10516
Putian	97.7102	40.7002	17.9209	7.17937
Putian	104.118	42.4734	18.8916	7.05489
Putian	82.7364	37.0908	16.3617	7.12854
Putian	143.647	50.3127	22.2373	8.74081
Putian	111.161	43.2992	19.2041	8.11316
Putian	126.706	48.4897	21.6127	8.0567
Putian	116.554	45.1381	19.9116	7.73576
Putian	92.8247	38.6048	16.9814	7.31702
Putian	97.6467	39.8817	17.1173	7.95019
Putian	133.241	45.9114	19.7906	9.01862
Putian	99.1695	39.6877	17.3745	8.00522
Putian	93.5226	39.0741	17.191	8.08404
Putian	129.878	44.189	18.9442	9.82483
Putian	105.324	41.4119	17.8429	8.36896
Putian	85.9088	37.1711	16.4011	7.30745
Putian	91.1115	37.5496	16.3817	7.64221
Putian	152.085	49.7197	21.2598	10.4285
Putian	109.892	42.9851	18.7769	7.93091
Putian	112.799	44.9771	20.5587	7.75781
Putian	114.53	42.3977	18.2977	8.63929
Putian	99.5328	39.9736	17.2622	7.56566
Putian	131.45	45.9163	19.9756	9.36041
Putian	96.2642	38.6695	16.7736	7.67291
Putian	86.3942	36.5118	15.8033	7.71515
Putian	89.3424	37.9855	16.6435	7.05591
Putian	141.448	47.4586	20.4576	9.94873
Putian	91.4574	38.5658	17.0297	7.54498
Putian	100.943	39.4582	16.8393	8.34253
Putian	115.326	45.0243	20.0658	7.58159
Putian	85.1753	38.8572	17.1395	6.73805
Putian	73.5548	36.8646	16.7981	5.81461
Putian	106.658	41.0323	17.6525	8.4082
Putian	109.924	42.0648	18.3074	7.93408
Putian	93.9693	38.5205	16.6072	7.43088
Putian	67.3363	33.6664	14.7636	6.22278
Putian	85.1753	38.4769	17.1307	6.84125
Putian	67.3363	33.5503	14.9502	6.04224
Putian	162.499	51.4497	22.4158	10.103
Putian	76.1875	37.3166	16.8018	6.48529
Putian	76.125	37.3177	16.4961	6.23459
Putian	67.8125	33.1178	14.6735	7.02396
Putian	77.125	37.3423	16.7624	6.26848
Putian	82.5625	36.5477	16.0028	6.52136
Putian	66.3125	34.3684	15.301	5.6573
Putian	87.375	39.2481	17.2206	6.96651
Putian	84.5	37.7303	16.4925	6.43066
Putian	78.625	36.6968	16.2227	6.45096
Putian	100.312	40.4328	17.4133	7.61231
Putian	81.0379	38.0505	16.7814	6.28282
Putian	96.4338	41.0959	18.3093	7.23575
Putian	82.6483	37.8054	17.2607	6.54987
Putian	99.2682	41.4765	18.4468	7.20782
Putian	129.738	46.944	20.5554	8.22949
Putian	93.9859	39.8106	17.5704	7.21826
Putian	85.6116	36.7268	16.0536	7.36786
Putian	117.949	44.0564	19.2358	9.15346
Putian	95.5964	40.0115	17.5251	7.85327
Putian	133.603	48.1421	21.2485	8.93054
Putian	123.062	43.6171	18.5378	9.35352
Putian	78.5625	39.0175	17.7745	5.70062
Putian	83.875	37.0323	15.9076	6.6615
Putian	99.9375	40.9295	18.1274	7.70633
Putian	149.375	49.0038	21.0131	9.44584
Putian	72.6875	37.4172	16.9278	5.74906
Putian	70.8125	34.4921	15.3938	6.10059
Putian	101.875	42.0295	18.5362	7.51404
Putian	73.25	34.4459	14.9558	6.76459
Putian	81.9375	37.3709	16.3769	6.89087
Putian	31.4386	23.32	10.4022	4.29297
Putian	27.6475	20.8171	8.95486	4.16876
Putian	24.4275	21.5128	9.72452	3.31123
Putian	30.122	21.7149	9.40442	4.38989
Putian	24.8241	20.3358	8.90134	3.78821
Putian	20.2241	19.0653	8.59404	3.20325
Putian	34.151	22.5033	9.33862	4.81833
Putian	28.631	22.5868	10.1168	3.85374
Putian	25.6013	20.9155	9.25586	3.78937
Putian	21.9213	20.6827	9.53845	3.2847
Putian	31.4386	23.32	10.4022	4.29297
Putian	27.6475	20.8171	8.95486	4.16876
Putian	24.4275	21.5128	9.72452	3.31123
Putian	30.122	21.7149	9.40442	4.38989
Putian	24.8241	20.3358	8.90134	3.78821
Putian	20.2241	19.0653	8.59404	3.20325
Putian	34.151	22.5033	9.33862	4.81833
Putian	28.631	22.5868	10.1168	3.85374
Putian	25.6013	20.9155	9.25586	3.78937
Putian	21.9213	20.6827	9.53845	3.2847
Putian	133.405	50.5437	22.9524	7.79746
Putian	111.915	42.734	18.673	8.3271
Putian	114.975	44.5451	19.7214	7.66968
Putian	90.9984	39.3785	17.1543	7.10304
Putian	134.744	47.1977	20.5584	9.1503
Putian	105.028	42.3386	18.6865	7.35016
Putian	100.117	41.8104	18.5996	7.01445
Putian	108.344	42.4626	18.5674	7.75897
Putian	127.092	46.4402	20.3961	8.1998
Putian	151.132	48.1523	20.5499	9.79773
Putian	103.343	42.1623	18.4302	7.86827
Putian	109.909	41.8704	17.9636	8.79224
Putian	140.59	48.0841	21.0355	9.29309
Putian	89.2654	38.7787	17.3672	6.64636
Putian	120.704	43.8652	19.0015	8.51166
Putian	109.404	43.8754	19.4125	7.23862
Putian	96.2728	40.2789	17.6919	7.52612
Putian	112.623	44.1698	19.702	7.97086
Putian	170.955	51.6478	22.0257	10.636
Putian	107.573	42.2884	18.873	7.93628
Putian	148.326	47.8693	20.2125	9.78975
Putian	90.2963	38.8014	17.0596	7.57449
Putian	105.154	40.0223	17.0169	8.55365
Putian	77.16	35.8628	15.8179	6.65814
Putian	98.9689	40.6617	17.7727	7.45639
Putian	95.8442	40.5026	18.0221	7.48185
Putian	100.946	40.1079	17.4844	7.83856
Putian	90.2963	39.282	17.0228	6.68613
Putian	142.905	48.6456	21.2109	8.60645
Putian	93.9949	40.1429	17.6147	7.08808
Putian	103.943	41.7764	18.0778	7.48926
Putian	92.8615	39.8048	17.4263	7.4245
Putian	92.1671	39.0434	17.0852	7.28641
Putian	109.022	44.33	19.9108	7.14636
Putian	126.698	46.4837	20.436	8.8866
Putian	94.0609	39.4126	17.5718	7.2659
Putian	129.097	45.7043	20.1539	8.61609
Putian	93.7453	39.7649	17.5409	7.44322
Putian	139.513	47.9245	20.7661	8.91956
Putian	95.4497	42.6832	19.2527	6.65075
Putian	82.761	37.4896	16.5435	6.91858
Putian	78.6576	39.5724	17.7322	5.50183
Putian	111.306	42.6506	18.4988	7.953
Putian	140.64	48.6277	21.1905	8.70613
Putian	132.976	45.8734	19.175	9.1093
Putian	122.864	46.71	20.5826	7.66104
Putian	99.5597	41.1908	18.0753	7.41193
Putian	125.502	44.7811	19.1213	8.87006
Putian	98.6175	41.5186	18.1072	7.13806
Putian	144.534	50.4826	22.5185	8.74457
Putian	103.329	43.3142	19.3939	7.1767
Putian	119.472	45.3723	19.8248	8.02759
Putian	144.062	48.6539	21.4876	9.75687
Putian	162.496	50.9764	21.7011	10.211
Putian	130.173	46.0587	20.171	8.9801
Putian	127.901	45.173	19.4507	8.85255
Putian	128.721	44.0081	18.8763	9.21045
Putian	135.35	46.8338	20.3919	9.3905
Putian	109.53	43.0934	19.0333	7.53296
Putian	116.159	44.0907	19.4501	7.82532
Putian	111.992	43.2711	18.6235	8.08566
Putian	115.906	45.3212	20.0841	7.75948
Putian	150.816	48.8098	21.1493	9.78577
Putian	182.976	53.5164	22.5843	10.604
Putian	138.253	46.2855	19.9044	9.4873
Putian	187.625	53.3139	22.7533	11.4457
Putian	108.793	44.1934	19.5553	7.11733
Putian	156.155	50.566	21.9017	9.99847
Putian	144.848	49.37	21.8345	8.97424
Putian	141.142	47.8987	20.9135	9.90002
Putian	98.4918	40.4201	17.7281	7.74707
Putian	109.044	42.9847	18.8086	7.77408
Shaxian	77.1585	35.3259	15.5331	7.13919
Shaxian	68.1673	33.0535	14.7949	6.32519
Shaxian	119.054	42.6153	18.0544	9.10339
Shaxian	102.665	40.5065	17.6359	7.79675
Shaxian	97.6916	41.5237	18.3291	6.98633
Shaxian	90.3584	38.604	16.9638	7.39377
Shaxian	91.5062	40.3912	17.7913	7.22597
Shaxian	78.4976	35.2016	15.4196	7.09729
Shaxian	88.4454	38.4109	16.8098	7.35872
Shaxian	83.0251	38.4306	17.3197	6.83382
Shaxian	85.6145	36.647	15.9444	7.47638
Shaxian	63.1902	32.6665	14.5901	5.70361
Shaxian	88.6924	38.8348	17.6021	7.01947
Shaxian	88.127	36.2416	15.8561	7.39197
Shaxian	85.7401	37.3958	16.4119	7.73355
Shaxian	93.4662	38.995	16.9112	7.14542
Shaxian	62.6877	33.0821	14.8767	5.64923
Shaxian	78.8935	35.9409	15.8178	7.09744
Shaxian	81.7829	36.1422	15.7805	7.43846
Shaxian	85.2376	39.0087	17.4971	6.85571
Shaxian	70.2253	33.1206	14.6308	6.43774
Shaxian	109.042	45.4285	20.4553	6.60251
Shaxian	93.6743	40.6255	17.9443	6.97998
Shaxian	67.147	33.8779	15.1859	5.76355
Shaxian	72.1847	34.899	15.4781	6.20674
Shaxian	84.1729	37.8239	16.732	7.04548
Shaxian	78.3701	37.2091	16.6725	6.8486
Shaxian	66.3181	33.1849	14.6874	6.08633
Shaxian	71.4195	34.1065	14.8013	6.74971
Shaxian	66.6369	33.392	14.8978	5.84753
Shaxian	55.6689	30.3873	13.6687	5.99603
Shaxian	64.788	33.08	14.815	6.03332
Shaxian	93.8096	37.9806	16.5369	7.66083
Shaxian	97.7699	39.6665	17.5807	7.79843
Shaxian	93.6858	39.583	17.6069	7.62036
Shaxian	71.966	35.7718	15.697	6.14645
Shaxian	75.1838	37.3587	16.4183	5.97528
Shaxian	74.4412	33.9158	14.5312	7.23675
Shaxian	81.8668	38.4034	17.1472	6.44801
Shaxian	69.3052	34.1263	15.0055	6.29791
Shaxian	84.2182	36.5695	15.9895	7.24371
Shaxian	100.678	44.9411	20.5706	6.69813
Shaxian	82.0263	38.3777	17.1443	6.4614
Shaxian	62.9345	32.8215	14.9373	6.05267
Shaxian	89.6755	37.1817	16.0415	7.43668
Shaxian	103.233	40.4095	17.6265	8.13574
Shaxian	71.019	33.5294	14.6143	6.81797
Shaxian	87.0014	38.1187	16.546	7.16095
Shaxian	43.1587	27.9303	12.779	4.47333
Shaxian	94.0909	39.83	17.8518	7.62152
Shaxian	75.5588	36.5554	16.2849	6.36025
Shaxian	86.9392	37.8612	16.8157	6.80383
Shaxian	84.5	36.8828	16.2478	7.20557
Shaxian	110.625	42.5369	18.167	8.26477
Shaxian	119.438	44.9876	19.5588	7.8916
Shaxian	94.5625	37.3765	15.7592	7.74957
Shaxian	99.75	39.8049	16.9924	7.69138
Shaxian	87.5625	36.386	15.3968	7.51697
Shaxian	99.75	38.3118	16.0904	8.48059
Shaxian	71.125	34.586	15.5624	6.68675
Shaxian	89.6875	39.8121	17.6775	7.07425
Shaxian	61.9375	30.7876	13.5207	6.51978
Shaxian	89.4461	38.3709	16.6142	7.08926
Shaxian	95.7903	38.238	16.4917	8.16211
Shaxian	89.5089	38.3366	16.5489	7.45459
Shaxian	89.2577	38.3311	16.6406	7.30631
Shaxian	68.1524	33.9549	15.0523	6.21551
Shaxian	106.28	39.6477	17.0199	8.39575
Shaxian	81.5316	36.2893	15.5864	7.11299
Shaxian	72.1097	33.0986	14.4254	6.89886
Shaxian	98.9309	38.7516	16.314	8.16992
Shaxian	99.4334	37.515	15.2418	8.74499
Shaxian	96.8875	38.3042	16.2571	7.99646
Shaxian	112.31	41.3911	17.4296	8.83874
Shaxian	121.638	44.0865	18.8938	8.64862
Shaxian	75.3708	35.9871	15.8713	6.51184
Shaxian	93.716	38.8265	16.6511	7.36389
Shaxian	80.6567	36.5763	16.0697	6.73239
Shaxian	96.39	38.9772	16.9072	7.67769
Shaxian	80.5945	36.7877	16.4382	6.84802
Shaxian	99.4994	40.8655	17.9954	7.77473
Shaxian	110.258	41.2212	17.7073	8.43359
Shaxian	95.0371	38.4001	16.8053	7.38739
Shaxian	113.818	41.6724	17.7233	8.77972
Shaxian	81.909	38.3876	17.0156	6.06863
Shaxian	120.163	45.2318	19.7627	8.0852
Shaxian	73.7433	34.0201	14.5696	6.59724
Shaxian	114.698	46.2375	20.3466	7.08089
Shaxian	78.5799	35.2219	15.3295	6.80518
Shaxian	99.6225	40.3039	17.5884	7.41714
Shaxian	87.6879	35.632	14.7359	8.03357
Shaxian	101.821	40.4231	17.5455	7.72363
Shaxian	90.9699	38.5997	17.1481	7.44037
Shaxian	80.301	36.7449	15.9008	6.82487
Shaxian	79.6697	35.9443	15.6985	7.11145
Shaxian	79.5434	36.6283	16.4481	6.6687
Shaxian	84.7201	39.7697	17.9767	6.21072
Shaxian	69.3164	34.8984	15.8157	6.12542
Shaxian	59.6576	29.9332	12.7633	6.56983
Shaxian	98.9243	40.5532	17.7699	7.93701
Shaxian	77.397	36.2474	15.8536	6.29446
Shaxian	90.1492	39.0102	17.327	7.40128
Shaxian	66.9175	33.9591	14.8381	5.82752
Shaxian	86.5345	36.3783	15.7926	7.46466
Shaxian	130.28	45.0629	19.1146	10.1696
Shaxian	87.8737	37.5926	16.4841	7.50915
Shaxian	63.8965	32.8638	14.5689	5.8574
Shaxian	69.3169	33.3734	14.5723	6.55826
Shaxian	81.7519	36.0328	15.7158	7.38217
Shaxian	61.0907	31.1175	13.5839	6.47125
Shaxian	75.375	34.4335	15.3079	6.46277
Shaxian	74.0996	35.4235	15.6989	6.41681
Shaxian	97.2477	38.1106	16.1908	8.43066
Shaxian	64.8849	32.2095	14.2406	6.31116
Shaxian	105.462	41.8858	18.3956	8.21896
Shaxian	64.3196	32.3036	14.2424	6.08276
Shaxian	88.8163	37.689	16.3642	7.51193
Shaxian	82.0954	37.0884	16.3518	6.99475
Shaxian	74.872	36.3078	16.2605	6.18706
Shaxian	72.4852	33.7776	14.765	6.80023
Shaxian	97.3588	40.3827	17.8326	7.14575
Shaxian	80.6507	35.197	14.9034	6.87463
Shaxian	76.1283	35.4744	15.4593	6.78052
Shaxian	64.194	32.1819	14.0548	6.42529
Shaxian	73.4901	34.4467	15.2462	6.75964
Shaxian	65.6386	33.3807	15.0673	6.11035
Shaxian	74.872	34.3011	14.7866	6.77496
Shaxian	62.8121	32.0745	14.2937	6.2179
Shaxian	61.4302	32.6352	14.5689	5.70231
Shaxian	55.6515	30.3179	13.4965	6.05881
Shaxian	54.9606	31.6167	14.0551	5.0658
Shaxian	101.442	39.2942	16.5159	8.07092
Shaxian	68.2139	33.0416	14.3351	6.59216
Shaxian	74.8092	34.5043	15.0718	6.9288
Shaxian	83.7913	35.844	15.2537	7.36499
Shaxian	82.9806	37.0737	16.0941	6.87737
Shaxian	72.1517	35.3755	15.6894	5.91031
Shaxian	55.2585	30.2111	13.1844	5.47809
Shaxian	90.0968	38.3573	16.6621	7.13684
Shaxian	79.6391	38.9675	17.7635	6.51138
Shaxian	76.2357	35.8472	15.5455	6.28102
Shaxian	56.3724	30.5811	13.4355	5.62842
Shaxian	91.2106	38.5024	16.6928	7.52664
Shaxian	82.7331	36.9898	15.9919	6.72632
Shaxian	67.9439	33.5828	14.7256	6.19949
Shaxian	84.4657	36.5401	15.7037	7.39624
Shaxian	120.678	44.7001	19.7479	8.0929
Shaxian	100.438	39.4616	16.8123	7.96112
Shaxian	77.7874	35.3717	15.5465	6.64679
Shaxian	78.3585	35.0628	15.2247	6.99707
Shaxian	74.3612	34.2263	14.5575	7.15884
Shaxian	94.0936	38.6142	16.9192	7.39929
Shaxian	87.6219	37.4597	16.2099	7.28101
Shaxian	90.9847	38.8393	17.032	7.02665
Shaxian	111.669	41.3093	17.7262	8.58972
Shaxian	97.8371	40.5343	17.8105	7.27362
Shaxian	71.6232	33.6626	14.6646	6.6438
Shaxian	78.4355	36.4465	16.0807	6.91691
Shaxian	64.1859	32.7643	14.2668	6.32727
Shaxian	67.8733	34.001	15.0324	6.13507
Shaxian	98.685	39.3654	16.8391	7.90591
Shaxian	73.6232	35.2169	15.3437	6.35553
Shaxian	81.6855	36.0372	15.8096	7.20606
Shaxian	74.4981	35.5671	15.386	6.54016
Shaxian	63.4984	31.9659	13.9731	6.17737
Shaxian	52.4987	29.2681	12.7348	5.32526
Shaxian	106.562	40.7759	17.6224	8.21564
Shaxian	82	39.18	17.6437	6.44641
Shaxian	66.25	31.2572	13.2853	6.49121
Shaxian	61.5625	31.8987	13.7762	5.78949
Shaxian	81.3125	36.4092	15.7787	7.18784
Shaxian	44.375	27.4544	12.161	4.77362
Shaxian	52	29.1178	12.6513	5.48804
Shaxian	67.125	33.8593	15.0123	5.99356
Shaxian	69.125	33.1409	14.5429	6.38525
Shaxian	73	34.3937	15.068	6.39004
Shaxian	60.0361	32.1268	13.941	5.75537
Shaxian	89.9253	36.83	15.4336	7.65912
Shaxian	83.7413	37.4866	16.6483	6.92634
Shaxian	89.9253	37.5171	16.3008	7.28241
Shaxian	57.9103	31.6041	13.8254	5.31067
Shaxian	92.5019	38.3021	16.5008	7.86707
Shaxian	72.4684	34.5115	14.8028	6.22266
Shaxian	65.8336	33.8803	14.983	5.88367
Shaxian	74.9163	35.061	15.3382	6.95355
Shaxian	60.2937	32.9303	14.7837	5.39096
Shaxian	69.9996	33.4601	14.5581	6.81671
Shaxian	59.6871	33.6162	15.3004	5.43498
Shaxian	73.562	33.8361	14.687	6.83557
Shaxian	80.687	37.1677	16.5328	6.4184
Shaxian	69.7496	33.2253	14.5471	6.63609
Shaxian	72.3745	34.4301	15.1663	6.73816
Shaxian	78.937	37.5064	16.7953	6.38986
Shaxian	86.812	37.8812	16.8169	7.35278
Shaxian	49.6247	30.0736	13.6128	5.12293
Shaxian	91.8119	38.9818	17.2564	7.24463
Shaxian	106.247	41.7007	18.4482	7.87237
Shaxian	80.301	37.3717	16.6	6.68639
Shaxian	70.4528	36.994	16.6216	5.83844
Shaxian	79.2909	38.0446	16.9215	6.36971
Shaxian	80.1116	39.2982	17.8506	5.85917
Shaxian	79.7328	36.1368	16.1691	6.96234
Shaxian	105.553	45.6897	20.718	6.6908
Shaxian	87.1821	37.5124	16.2948	7.31125
Shaxian	95.1996	38.1867	16.1271	8.12366
Shaxian	86.8034	40.0457	17.8649	6.134
Shaxian	86.6771	37.2893	16.2807	7.47345
Shaxian	86.614	37.6294	16.6152	7.0906
Shaxian	77.4602	36.2832	16.1626	6.50708
Shaxian	109.719	40.6568	17.1099	8.40723
Shaxian	100.881	39.9285	17.5875	8.18762
Shaxian	99.9343	43.9343	19.8887	6.93202
Shaxian	154.036	48.8618	20.9537	9.94775
Shaxian	74.1143	35.3381	15.3653	6.79721
Shaxian	106.879	44.2524	20.0048	7.19238
Shaxian	66.4756	34.9432	15.8597	5.61587
Shaxian	92.2536	40.2372	18.1003	7.30035
Shaxian	74.7419	36.5718	16.4498	6.05664
Shaxian	142.251	49.8791	22.1998	8.65335
Shaxian	89.9695	40.2735	18.119	6.81126
Shaxian	85.9722	36.4953	15.5814	7.38757
Shaxian	94.0936	38.5119	16.7026	7.90747
Shaxian	83.4343	37.4451	16.3997	6.61824
Shaxian	77.3433	36.4825	16.2063	6.54883
Shaxian	88.3833	38.5924	17.4314	7.4032
Shaxian	75.6937	35.9123	16.214	6.67603
Shaxian	97.4203	40.9839	18.3469	7.16882
Shaxian	54.2862	30.4935	13.4803	5.28897
Shaxian	87.5501	38.8291	17.3607	7.02008
Shaxian	64.3487	33.7379	15.0877	5.88586
Shaxian	120.045	45.7018	20.3217	7.86508
Shaxian	95.4975	39.7381	17.4073	7.38086
Shaxian	71.7193	35.8174	16.1748	6.31305
Shaxian	70.8861	34.3651	15.3781	6.40784
Shaxian	93.3825	40.2386	17.7012	6.98755
Shaxian	71.0784	35.2709	15.7526	6.26703
Shaxian	61.6908	32.0861	14.0983	6.19238
Shaxian	80.0985	37.8277	17.1211	6.60498
Shaxian	93.469	40.7178	18.29	7.0262
Shaxian	55.8451	30.4131	13.4	5.80515
Shaxian	85.7576	37.795	17.0129	6.84318
Shaxian	75.1856	35.3212	15.6108	6.80798
Shaxian	71.1434	34.7461	15.2666	6.32379
Shaxian	87.8098	39.0106	17.4165	6.71315
Shaxian	74.0662	34.5585	15.2978	6.54565
Shaxian	79.1657	37.3182	16.5592	6.47321
Shaxian	112.562	43.4293	19.1466	8.03931
Shaxian	65.375	33.6495	15.4419	6.11102
Shaxian	87.6875	37.5755	16.1885	7.20459
Shaxian	82.8125	38.6097	17.5842	6.39563
Shaxian	92.5625	39.174	17.1025	7.59666
Shaxian	93.375	37.8544	16.523	7.64526
Shaxian	96.375	39.3875	17.4563	7.88522
Shaxian	77.625	35.4934	15.4286	7.33148
Shaxian	80.3125	36.6863	16.1451	6.92232
Shaxian	56.125	31.0744	13.8856	5.28571
Shaxian	118.87	47.8541	21.86	7.04241
Shaxian	76.8269	37.8747	17.1312	6.01312
Shaxian	110.222	42.3913	18.5709	8.25066
Shaxian	126.193	47.2993	21.1917	7.96045
Shaxian	78.4051	38.3481	17.3072	6.24591
Shaxian	58.4566	31.4047	13.9056	5.63898
Shaxian	66.1583	33.5962	14.9233	6.08508
Shaxian	98.8586	41.0168	18.0745	7.45864
Shaxian	83.7079	37.7387	16.7218	6.88615
Shaxian	95.8285	39.6571	17.2398	7.47894
Shaxian	75.88	35.9129	16.033	6.52933
Shaxian	63.3806	33.435	14.9266	5.71631
Shaxian	93.0508	39.6178	17.6443	7.487
Shaxian	121.9	47.1421	21.3964	8.05487
Shaxian	93.4927	40.5736	18.0787	7.19629
Shaxian	99.4899	40.8667	17.9162	7.36948
Shaxian	82.1297	36.8356	16.1788	7.07111
Shaxian	110.79	42.3743	18.1979	8.07605
Shaxian	87.4325	36.9918	15.8888	7.13739
Shaxian	88.5056	38.8163	16.8725	6.951
Shaxian	98.1778	40.2473	17.5072	7.49811
Shaxian	93.9693	42.5054	19.1977	6.37099
Shaxian	110.992	45.1605	20.4443	7.53125
Shaxian	97.2984	38.963	16.7616	8.08154
Shaxian	65.6403	33.0087	14.6477	6.09586
Shaxian	68.6553	33.604	14.7337	6.36084
Shaxian	71.9217	34.4493	15.123	6.4778
Shaxian	73.8689	34.5808	15.3759	6.57581
Shaxian	71.1051	35.7184	16.0118	6.31696
Shaxian	81.595	37.8907	16.9758	6.27716
Shaxian	88.6301	38.5157	16.7891	7.21777
Shaxian	62.2484	33.5127	15.2722	5.55383
Shaxian	86.8713	39.8441	18.0411	6.52252
Shaxian	69.2207	34.8436	15.6952	5.896
Shaxian	67.6503	34.4604	15.4592	5.84433
Shaxian	56.0926	31.3852	13.8936	5.61752
Shaxian	54.271	31.8036	14.2766	5.34924
Shaxian	85.5522	37.8123	17.052	6.7124
Shaxian	64.8237	34.0905	15.5796	5.98502
Shaxian	91.2683	40.3337	18.0455	6.81442
Shunchang	79.1452	37.2257	16.5557	6.37194
Shunchang	85.9919	38.7751	17.2142	6.46124
Shunchang	66.3312	33.0648	14.7992	6.04907
Shunchang	57.9142	31.1648	13.783	5.62524
Shunchang	65.4518	33.2944	14.7952	5.82529
Shunchang	74.9367	36.8331	16.5828	5.86305
Shunchang	82.5372	37.4472	16.566	6.76965
Shunchang	75.6905	33.9168	14.3182	7.37769
Shunchang	106.406	40.3029	17.498	8.18249
Shunchang	79.6477	35.2692	15.1442	7.20381
Shunchang	80.0874	38.2157	17.3627	6.28928
Shunchang	101.067	41.4023	18.2686	7.62237
Shunchang	68.4669	34.0529	15.2502	6.25225
Shunchang	135.049	50.0816	22.4352	8.08972
Shunchang	85.1125	37.7817	16.8496	6.84479
Shunchang	88.002	36.5117	15.4552	8.05402
Shunchang	82.6628	35.656	15.2585	7.17773
Shunchang	76.5699	36.1647	15.8137	6.57593
Shunchang	84.2331	37.911	16.777	6.58599
Shunchang	113.442	41.9215	18.0717	8.43921
Shunchang	108.146	43.3331	19.1059	7.39292
Shunchang	91.8527	38.8351	17.0969	7.42224
Shunchang	77.9224	38.5326	17.2689	5.96407
Shunchang	84.9497	38.3514	17.0181	6.82507
Shunchang	97.8228	38.4984	16.1503	8.0619
Shunchang	69.4026	32.6209	14.1586	7.14281
Shunchang	77.114	36.3613	16.1379	6.36031
Shunchang	77.6736	36.7501	16.0536	6.00385
Shunchang	97.0143	38.9499	16.9209	7.98337
Shunchang	97.7606	40.7858	17.9642	7.0271
Shunchang	85.0119	38.4435	17.023	6.62079
Shunchang	105.472	40.7466	17.352	8.35742
Shunchang	71.482	34.8631	15.727	6.26306
Shunchang	93.2783	39.9679	17.724	7.58972
Shunchang	65.1378	33.0566	14.7058	6.00166
Shunchang	88.316	40.0842	18.1629	6.64963
Shunchang	72.6754	36.5885	16.3068	5.82867
Shunchang	99.12	41.7037	18.7985	6.96178
Shunchang	82.6	38.2147	17.0878	6.49243
Shunchang	87.8763	39.3032	17.4912	7.05318
Shunchang	94.0321	40.4742	17.8386	6.98454
Shunchang	76.0045	36.6306	16.2401	6.28072
Shunchang	132.796	47.2837	20.3583	8.65129
Shunchang	147.28	48.1945	20.8129	9.75903
Shunchang	110.236	43.5603	19.4987	7.98132
Shunchang	91.9701	40.0757	17.7784	7.02827
Shunchang	98.5714	41.3381	18.3174	6.83528
Shunchang	79.6647	36.8014	16.3236	6.24176
Shunchang	197.463	57.7323	25.1283	10.7351
Shunchang	125.361	46.0489	20.3111	8.5009
Shunchang	113.761	44.0546	19.5059	8.37003
Shunchang	109.595	42.0406	18.2406	8.07831
Shunchang	113.685	43.1814	18.9107	7.9733
Shunchang	142.496	48.7623	21.396	9.05743
Shunchang	82.6854	37.1123	16.4692	6.82263
Shunchang	65.1859	33.7499	15.4918	5.72528
Shunchang	127.997	48.0254	21.2884	8.15051
Shunchang	103.372	40.0185	17.3274	7.71362
Shunchang	102.56	41.7569	18.646	7.63071
Shunchang	115.81	43.8936	18.9076	8.00884
Shunchang	80.123	36.4582	15.9744	6.64477
Shunchang	132.309	47.0033	20.5511	8.61475
Shunchang	99.3725	42.0956	18.7561	7.14654
Shunchang	98.1851	41.3585	18.3086	7.36328
Shunchang	120.434	45.5774	20.4341	7.83997
Shunchang	67.5309	33.9788	15.3344	6.01886
Shunchang	133.149	47.2832	20.7424	9.35132
Shunchang	113.381	45.8361	20.541	7.26968
Shunchang	108.598	42.237	18.6387	8.1019
Shunchang	112.807	43.2427	19.2407	8.07977
Shunchang	113.189	44.2351	20.0005	7.82339
Shunchang	90.9978	40.2777	17.708	6.43845
Shunchang	114.528	44.9105	19.9634	7.56988
Shunchang	147.114	48.8971	21.2444	8.94529
Shunchang	130.853	48.5546	21.7228	7.84171
Shunchang	130.471	46.8679	20.4197	8.48801
Shunchang	81.0499	37.0943	16.5342	6.79761
Shunchang	82.5803	37.3572	16.7656	6.7774
Shunchang	90.0413	39.2957	17.568	7.03107
Shunchang	110.447	43.8871	19.5135	7.72302
Shunchang	113.699	44.1068	19.5258	8.09232
Shunchang	83.1543	38.0789	17.2745	6.96729
Shunchang	125.305	45.776	19.8855	8.14893
Shunchang	77.3513	37.1317	16.549	6.00716
Shunchang	88.5751	37.8872	16.9492	6.78857
Shunchang	90.552	39.3515	17.3704	7.2449
Shunchang	114.019	43.3511	19.3137	8.57288
Shunchang	124.031	46.0789	20.6075	8.54153
Shunchang	127.921	46.2509	20.3568	8.32799
Shunchang	158.785	52.8244	23.1422	9.72429
Shunchang	94.5694	39.7648	17.9241	7.47788
Shunchang	87.4273	39.1765	17.6398	6.72968
Shunchang	127.219	46.8971	20.8938	8.17581
Shunchang	104.964	43.7865	19.4878	7.35464
Shunchang	114.402	44.618	19.9703	7.41577
Shunchang	90.7433	39.5587	17.8431	7.22358
Shunchang	105.091	41.5726	18.2329	8.00635
Shunchang	85.6418	39.6957	17.8412	6.68806
Shunchang	104.007	42.3538	18.7133	7.31082
Shunchang	100.883	40.9467	18.0434	7.5264
Shunchang	89.6592	38.5017	16.9226	7.22644
Shunchang	94.3144	42.3307	19.1604	6.48094
Shunchang	115.294	45.9029	20.7993	8.06323
Shunchang	97.5028	40.8062	18.178	7.5072
Shunchang	85.084	37.82	16.7428	6.57458
Shunchang	123.343	45.6788	20.1985	8.37264
Shunchang	88.7005	39.433	17.4565	6.8763
Shunchang	99.9308	42.5908	19.0306	7.32642
Shunchang	109.829	41.9369	18.2452	8.53815
Shunchang	91.4288	39.9798	17.7465	6.81762
Shunchang	92.9515	40.585	18.0272	6.95458
Shunchang	81.1502	36.669	16.2228	6.73724
Shunchang	99.9308	41.771	18.6194	7.16364
Shunchang	87.8757	36.9064	16.0382	7.29111
Shunchang	102.596	43.8444	19.7067	6.94749
Shunchang	100.058	41.7899	18.5858	7.33801
Shunchang	171.056	54.0248	23.646	9.7594
Shunchang	78.0412	36.7327	16.5244	6.75568
Shunchang	125.818	45.9348	20.5543	8.4659
Shunchang	117.316	46.0909	20.4719	7.38477
Shunchang	126.072	47.5252	21.6121	8.41382
Shunchang	115.92	46.5043	21.3164	7.58908
Shunchang	108.814	44.1566	19.7711	7.86357
Shunchang	107.1	44.8799	20.3077	7.85046
Shunchang	130.534	46.6695	20.5876	9.05096
Shunchang	98.7138	42.77	19.5571	7.17612
Shunchang	95.6529	40.0539	17.7426	7.66174
Shunchang	110.32	44.3651	19.9703	7.74622
Shunchang	66.4469	37.3091	17.1159	5.55765
Shunchang	199.723	56.4041	24.3452	11.5678
Shunchang	122.882	46.927	20.9706	7.94416
Shunchang	107.641	42.152	18.5695	7.97461
Shunchang	191.306	57.9659	25.5101	10.2814
Shunchang	110.894	42.1919	18.2662	8.19907
Shunchang	124.412	47.2454	21.1522	7.77997
Shunchang	109.108	43.8417	19.563	7.56295
Shunchang	106.302	42.8647	19.0601	7.21338
Shunchang	101.01	42.6313	18.9255	7.1781
Shunchang	82.0702	39.0097	17.6158	6.56344
Shunchang	112.807	42.2723	18.5304	8.40027
Shunchang	126.262	47.5154	21.0008	7.70715
Shunchang	118.737	44.7279	19.7026	8.13831
Shunchang	105.154	42.5592	18.8535	7.63693
Shunchang	101.775	43.5814	19.4457	6.82657
Shunchang	88.7021	40.5765	18.4669	6.74995
Shunchang	99.4293	42.9437	19.3551	7.14398
Shunchang	82.4474	38.7593	17.6469	6.43536
Shunchang	86.8665	39.7874	17.593	6.47454
Shunchang	82.0686	37.7423	16.7978	6.6693
Shunchang	58.9	33.2951	15.0738	5.28676
Shunchang	133.014	47.1935	20.6232	8.56207
Shunchang	113.255	43.4292	19.0426	8.39008
Shunchang	101.323	43.4395	19.5922	6.63348
Shunchang	92.8007	41.0972	18.3828	7.21985
Shunchang	160.097	52.1768	22.9537	9.50171
Shunchang	75.1875	37.1296	16.8298	6.22632
Shunchang	99.2399	41.7257	18.5808	7.42937
Shunchang	147.029	50.4244	22.4969	9.07593
Shunchang	96.5885	44.2548	20.3196	7.04359
Shunchang	134.593	48.6496	21.6139	8.55765
Shunchang	106.626	42.113	18.651	8.18243
Shunchang	107.952	44.5243	20.2147	7.61197
Shunchang	141.095	47.9721	20.617	9.29431
Shunchang	100.818	42.892	19.1712	7.17201
Shunchang	104.669	41.8082	18.4684	7.94189
Shunchang	96.5253	38.7958	16.5486	7.84216
Shunchang	108.56	43.1292	19.0192	7.95453
Shunchang	112.049	44.4879	19.645	7.60998
Shunchang	190.979	55.226	23.8049	10.668
Shunchang	110.527	42.8743	18.858	7.93231
Shunchang	88.764	40.4131	18.5706	6.67609
Shunchang	87.2412	40.108	18.0172	6.28981
Shunchang	123.597	45.4995	19.6557	8.72418
Shunchang	131.591	50.4682	23.0103	7.68707
Shunchang	91.0481	41.7499	19.0408	6.32632
Shunchang	115.666	47.5232	21.4634	7.24567
Shunchang	94.4743	41.7903	18.958	6.9736
Shunchang	92.7612	40.945	18.1265	6.88155
Shunchang	106.466	42.9442	19.0667	7.50737
Shunchang	72.2674	36.0362	16.0736	5.91737
Shunchang	98.535	41.9572	18.7222	7.13973
Shunchang	133.622	48.8689	21.8278	8.32987
Shunchang	111.542	45.8291	20.7412	7.26401
Shunchang	88.2564	38.9485	17.5737	6.86195
Shunchang	112.938	44.9494	20.1973	7.39862
Shunchang	141.553	48.7161	21.9066	8.68719
Shunchang	132.162	46.9105	20.4898	8.57275
Shunchang	122.518	44.6183	19.4156	8.41107
Shunchang	114.143	46.3049	20.8337	7.6911
Shunchang	97.1391	39.8338	17.6934	7.56946
Shunchang	99.5502	40.3455	17.5928	7.5827
Shunchang	179.939	56.8155	25.4451	9.36072
Shunchang	122.899	47.4399	21.2302	7.6968
Shunchang	131.211	46.7482	20.6016	8.56543
Shunchang	192.311	55.8736	24.224	10.6508
Shunchang	130.83	47.117	20.8416	8.76945
Shunchang	88.2564	40.0145	18.2299	6.57349
Shunchang	86.924	37.5365	16.8028	6.95276
Shunchang	133.876	47.8775	21.2695	8.3678
Shunchang	114.587	43.5873	19.202	8.34863
Shunchang	103.04	42.2842	18.7905	7.25014
Shunchang	157.161	50.9489	22.5338	9.45996
Shunchang	79.1833	36.5146	16.2748	6.54907
Shunchang	71.4426	37.178	17.1302	5.90955
Shunchang	215.153	57.8685	24.7874	12.4607
Shunchang	104.182	39.9161	17.1703	7.66455
Shunchang	114.841	44.0025	19.5071	8.37225
Shunchang	92.1267	39.9934	17.8348	7.11902
Shunchang	86.6702	39.1619	17.5393	6.85547
Shunchang	88.3198	40.2013	18.36	6.6626
Shunchang	123.914	45.7298	20.3157	8.47003
Shunchang	112.43	46.4588	21.0375	7.043
Shunchang	101.581	43.6168	19.9592	6.8335
Shunchang	80.1985	37.9809	17.1445	6.1543
Shunchang	77.7874	36.2855	16.0881	6.69086
Shunchang	152.276	50.5409	22.4823	9.19882
Shunchang	85.2109	39.0031	17.6013	6.48486
Shunchang	91.8729	39.7636	17.8098	7.22119
Shunchang	73.7902	34.6735	15.3519	6.64551
Shunchang	129.434	48.6857	21.9203	7.89404
Shunchang	139.649	51.0589	23.1193	8.07097
Shunchang	82.1019	37.6217	16.8168	6.88
Shunchang	120.298	45.5385	20.1523	8.12764
Shunchang	98.1543	42.1115	18.7745	7.09005
Shunchang	106.403	44.2191	19.9756	7.12802
Shunchang	124.422	47.3509	21.1884	7.96704
Shunchang	72.3943	35.7047	15.853	6.24217
Shunchang	111.312	42.7111	18.6827	8.01831
Shunchang	75.687	34.372	14.9812	6.59796
Shunchang	83.562	36.4868	15.9573	7.13757
Shunchang	69.9371	33.8753	14.6896	6.57849
Shunchang	69.9996	33.6149	14.8512	6.39749
Shunchang	116.999	44.6012	19.6596	7.89379
Shunchang	68.8746	33.7178	14.7072	6.15088
Shunchang	83.1245	35.5874	15.4015	7.30109
Shunchang	78.3745	35.0664	15.1555	6.73291
Shunchang	86.687	37.0461	16.2748	7.45129
Shunchang	81.4995	36.457	15.882	6.93326
Shunchang	71.3745	35.7655	16.0862	6.0256
Shunchang	69.1871	33.07	14.3426	6.8399
Shunchang	72.9995	35.7404	16.0069	6.26135
Shunchang	75.812	36.2925	15.9535	6.81195
Shunchang	85.7495	37.8611	16.2783	6.95711
Shunchang	62.9996	32.2199	14.5773	5.89966
Shunchang	85.1245	37.5907	16.4342	6.60083
Shunchang	98.5619	40.3679	17.6775	7.56043
Shunchang	51.4997	30.4831	13.8277	5.14148
Shunchang	77.687	37.2806	16.6191	6.19687
Shunchang	75.312	35.808	15.5139	6.91451
Shunchang	104.812	42.3594	18.8561	7.67136
Shunchang	71.4995	34.745	15.4777	6.34192
Shunchang	69.7496	34.7523	15.2068	6.21896
Shunchang	79.062	35.7011	15.7287	7.09143
Shunchang	73.4995	36.2986	16.2979	6.15582
Shunchang	73.0523	35.0529	15.6393	6.66687
Shunchang	80.4643	37.3412	16.6288	6.5556
Shunchang	73.7433	34.8223	15.5397	6.81592
Shunchang	73.3036	34.3272	14.7888	6.03162
Shunchang	83.0397	37.6469	16.6847	6.61702
Shunchang	84.7985	36.4186	15.5818	7.44244
Shunchang	62.5624	33.0308	14.7984	5.69096
Shunchang	120.979	44.2797	19.3343	8.4241
Shunchang	58.668	32.666	14.8441	5.55017
Shunchang	92.7758	38.8198	17.0617	7.49926
Shunchang	76.1302	35.1913	15.4334	6.9585
Shunchang	65.389	32.9532	14.3639	5.83334
Shunchang	73.3036	34.132	15.1307	6.62045
Shunchang	80.7156	36.1654	16.1187	7.31433
Shunchang	88.4417	39.2055	17.4314	6.61508
Shunchang	71.6071	35.2024	15.647	6.35608
Shunchang	80.2754	35.8251	15.5883	7.22388
Shunchang	57.7254	32.5875	14.5016	5.29136
Shunchang	97.3606	39.9976	17.6079	7.33479
Shunchang	72.1725	34.0606	14.9045	6.50458
Shunchang	71.5443	35.1339	15.5797	6.05231
Shunchang	76.2553	35.7572	15.7676	6.7226
Shunchang	79.8357	37.0822	16.5337	6.62833
Shunchang	86.7971	37.4894	16.4952	7.27249
Shunchang	84.5764	36.3479	15.8094	7.37885
Shunchang	79.7543	38.7233	17.6854	6.25812
Shunchang	100.565	41.7535	18.1499	7.14571
Shunchang	142.885	49.1267	21.509	8.74554
Shunchang	80.3888	37.2465	16.5372	6.60178
Shunchang	94.855	40.7971	18.6487	7.09283
Shunchang	87.2447	38.842	17.3562	6.95096
Shunchang	89.8962	40.8283	17.9955	6.35829
Shunchang	89.0123	38.4695	16.9358	7.23377
Shunchang	88.823	38.2633	16.6223	7.34332
Shunchang	61.2354	32.7144	14.9402	5.94501
Shunchang	67.9271	32.9343	14.0774	6.04553
Shunchang	73.9876	34.6888	15.3366	6.92722
Shunchang	75.3133	37.3497	16.9641	6.27011
Shunchang	93.1158	39.3725	17.3462	7.50983
Shunchang	79.8586	35.7228	15.6089	7.11066
Youxi	101.197	41.1489	18.2073	7.92688
Youxi	97.0935	39.1381	16.858	7.92481
Youxi	159.529	49.9899	21.5314	10.2501
Youxi	117.106	44.5284	19.6116	7.81264
Youxi	173.102	52.4563	22.4978	10.9083
Youxi	106.689	43.1255	19.2893	7.34262
Youxi	131.057	47.8521	21.2493	8.16817
Youxi	101.513	40.6309	17.5957	7.57312
Youxi	96.5253	39.8599	17.5368	7.53444
Youxi	98.293	42.0939	18.6593	7.45373
Youxi	124.555	43.9506	18.8904	9.34967
Youxi	93.8739	41.6249	18.5674	6.38936
Youxi	79.9853	37.4901	16.7451	6.42287
Youxi	96.0834	39.9163	17.2059	7.22028
Youxi	81.4373	38.043	16.9417	6.52539
Youxi	90.2755	37.7888	16.5497	7.40857
Youxi	90.9068	38.9248	17.1973	7.09808
Youxi	142.822	48.2493	21.0916	9.15131
Youxi	138.634	49.7689	22.5723	8.61835
Youxi	126.769	46.5191	20.6428	7.95349
Youxi	134.256	47.5846	21.0733	8.75092
Youxi	128.165	49.2666	22.1246	8.00818
Youxi	103.23	43.384	19.5791	7.31289
Youxi	116.491	43.9871	19.0497	8.71326
Youxi	82.546	39.7704	18.2282	6.06848
Youxi	77.9778	36.5457	16.1254	6.5542
Youxi	80.0716	36.8687	16.4194	6.56976
Youxi	84.2592	38.9724	17.67	6.43189
Youxi	100.124	41.8916	18.5758	7.38678
Youxi	82.8507	38.134	16.7121	6.61597
Youxi	86.6823	36.425	16.0385	7.42419
Youxi	87.3105	37.9372	16.5877	7.39706
Youxi	125.124	44.8439	19.5092	8.62933
Youxi	103.328	40.3866	17.5142	7.857
Youxi	82.7879	37.3807	16.8589	6.91211
Youxi	90.6396	40.0627	17.6018	6.5433
Youxi	69.974	34.2845	15.2415	6.14307
Youxi	79.1447	37.6955	16.992	6.51007
Youxi	77.3231	34.9475	15.2621	7.08167
Youxi	78.1397	35.9915	16.0309	6.59558
Youxi	84.5467	36.4927	16.0115	7.18025
Youxi	67.2102	33.0357	14.8956	6.62933
Youxi	94.7852	41.0534	18.5463	6.51642
Youxi	128.013	47.936	21.3555	8.24992
Youxi	98.24	42.8935	19.5666	7.1369
Youxi	78.6875	35.3907	15.6573	6.9256
Youxi	92.1875	38.6259	16.8125	7.51709
Youxi	76.5625	35.6715	15.5839	6.45998
Youxi	72	34.0543	14.98	6.59833
Youxi	85.5	38.0292	17.077	7.10596
Youxi	77.3125	36.1508	15.9291	6.68005
Youxi	99.5625	41.1847	18.5634	7.41864
Youxi	77.5625	36.4878	16.161	6.66812
Youxi	122.188	43.8489	18.8483	8.9209
Youxi	94.9375	39.0128	16.9491	7.87195
Youxi	78.5131	35.9767	15.9378	6.82245
Youxi	63.7077	31.8892	13.9306	6.27734
Youxi	120.878	44.541	19.7335	8.46884
Youxi	80.0513	36.6105	16.1247	6.54146
Youxi	79.4103	37.1253	16.4832	7.07132
Youxi	91.3315	39.6795	17.772	7.34198
Youxi	87.2937	37.1603	16.053	7.12585
Youxi	72.1679	35.2769	15.7578	6.27907
Youxi	94.7925	39.425	17.3882	7.47839
Youxi	62.0413	31.8928	14.0605	6.09753
Youxi	137.25	48.9477	21.8635	8.50412
Youxi	88.625	38.5936	16.8375	6.60461
Youxi	97.6875	39.3681	16.5435	7.95862
Youxi	80.9375	36.6909	16.1803	6.6237
Youxi	76.625	35.6748	15.5191	6.32971
Youxi	52.375	32.2653	14.8494	5.12659
Youxi	71.5625	36.6164	16.68	5.91846
Youxi	74.6875	37.995	17.3211	5.77966
Youxi	103.188	41.4609	18.0621	8.37042
Youxi	108.75	42.106	18.0723	7.78394
Youxi	95.704	39.4646	17.2396	7.67921
Youxi	91.7269	38.892	16.9682	7.21356
Youxi	69.1897	34.663	15.4845	6.10544
Youxi	69.9473	32.7736	14.0096	6.87976
Youxi	76.4496	34.9653	15.1284	6.9166
Youxi	105.805	45.4813	20.7266	6.90579
Youxi	104.353	42.9755	19.2045	7.26402
Youxi	82.6994	38.2926	17.0408	6.50079
Youxi	69.3791	34.3697	14.9096	5.89575
Youxi	73.6719	35.2555	15.5735	6.44385
Youxi	73.9375	35.4813	15.5975	6.46675
Youxi	92.375	40.6288	18.0861	6.61342
Youxi	115.562	44.0627	19.7939	8.16154
Youxi	96.6875	38.1828	15.8394	7.92014
Youxi	134.188	46.0762	19.9623	8.93896
Youxi	70.75	34.2647	15.2306	6.74451
Youxi	88.375	38.0748	16.5544	7.36844
Youxi	80.75	36.5447	15.9549	6.95557
Youxi	79.9375	36.6795	16.3766	7.17279
Youxi	89.125	38.6202	16.8862	6.90756
Youxi	72.2674	34.9279	15.1067	6.58931
Youxi	113.889	43.4076	19.2695	7.94958
Youxi	84.386	37.757	16.5986	6.9908
Youxi	90.604	39.6133	17.6338	7.07899
Youxi	102.025	42.437	18.894	7.51267
Youxi	96.5681	39.169	16.9736	7.69177
Youxi	81.5943	37.9953	17.0485	6.55633
Youxi	82.7998	38.141	17.0254	6.62482
Youxi	71.633	35.9304	15.8869	5.6318
Youxi	94.1571	38.7819	16.7781	7.37366
Youxi	98.1543	40.7226	17.9546	7.53095
Youxi	83.75	39.3491	17.8763	6.59383
Youxi	103.312	40.6626	17.5927	8.11632
Youxi	95.25	42.2542	18.8875	6.83304
Youxi	92.125	41.0068	18.1374	7.14168
Youxi	104.562	41.8617	18.6086	7.66272
Youxi	95.875	40.8724	18.4128	7.31567
Youxi	94.8125	41.366	18.356	6.97253
Youxi	78.3125	36.8416	16.2959	6.56686
Youxi	91.5	39.7437	17.7859	6.89114
Youxi	75.4375	35.5446	15.8812	6.73132
Youxi	109.546	43.8166	19.452	7.61853
Youxi	80.9035	38.3525	17.1964	6.57928
Youxi	100.25	42.7701	19.2557	7.51794
Youxi	115.765	45.3232	20.2955	7.68799
Youxi	81.3432	36.6611	16.141	6.73089
Youxi	71.1046	34.3445	15.1021	6.4621
Youxi	79.2704	36.3329	15.8591	7.16943
Youxi	97.0465	41.4165	18.7021	6.86685
Youxi	119.22	44.9239	19.7468	8.32861
Youxi	126.946	44.6213	19.1096	8.60742
Youxi	130.34	47.2707	20.9426	8.67523
Youxi	106.428	42.4135	18.6412	7.77686
Youxi	105.662	42.1818	18.6175	7.78756
Youxi	72.5035	36.0297	15.8928	6.0983
Youxi	91.5062	38.6508	17.0089	7.17664
Youxi	114.08	44.6961	19.9648	7.79584
Youxi	132.19	47.0034	20.7754	8.36359
Youxi	74.7354	37.1527	16.767	6.20193
Youxi	83.6628	37.6351	16.7867	6.81457
Youxi	101.263	42.0142	18.7293	7.22342
Youxi	85.6034	37.609	16.4874	7.10646
Youxi	67.5484	33.1577	14.3533	6.51831
Youxi	86.3609	38.5626	17.0504	7.13972
Youxi	91.6007	41.0503	18.2994	6.64532
Youxi	105.615	43.0089	19.0767	7.68521
Youxi	113.822	43.6379	19.191	7.9939
Youxi	92.6738	39.1545	17.1508	7.33191
Youxi	85.9821	37.6826	16.2631	7.02714
Youxi	82.7625	38.156	17.0493	6.96744
Youxi	96.3985	40.7673	18.1035	7.28331
Youxi	96.3778	42.2683	18.8984	6.79837
Youxi	99.1695	41.927	19.1096	7.10229
Youxi	80.0716	38.1829	17.1064	6.40595
Youxi	113.953	44.4148	19.6777	7.66603
Youxi	102.342	41.1761	18.4686	7.77393
Youxi	88.2564	39.8159	17.9362	6.68726
Youxi	111.922	45.0003	20.2401	7.41931
Youxi	99.2329	40.4975	17.833	7.6106
Youxi	86.7336	38.9619	17.458	7.13196
Youxi	145.931	49.0817	21.5513	9.44269
Youxi	98.24	41.5145	18.5808	7.33519
Youxi	132.599	47.5324	21.0061	8.69791
Youxi	85.6145	39.5722	17.9327	6.6131
Youxi	80.5266	36.7028	16.0974	6.61107
Youxi	96.0415	41.4301	18.5602	6.79063
Youxi	72.3609	35.0915	15.4387	6.53076
Youxi	96.4812	40.605	17.906	7.63727
Youxi	78.2653	36.2108	15.9082	6.50636
Youxi	94.2827	39.8838	17.5526	6.85028
Youxi	87.6245	38.2262	16.8947	7.05652
Youxi	96.7325	39.4501	17.3562	7.92749
Youxi	87.8758	37.9464	16.8049	7.30985
Youxi	97.1722	41.1805	18.2139	7.31232
Youxi	95.4134	40.4148	17.823	7.08865
Youxi	72.7886	35.6823	15.6186	6.15926
Youxi	52.3977	30.0957	13.2841	5.11923
Youxi	112.371	46.0184	20.6359	7.39707
Youxi	85.7302	38.5597	16.9488	6.84857
Youxi	125.186	47.152	21.0587	8.46503
Youxi	76.0713	36.5011	16.403	6.63117
Youxi	71.0841	34.7911	15.2951	6.15088
Youxi	117.421	44.2438	19.2595	8.29022
Youxi	89.3285	38.1532	16.7035	7.36465
Youxi	81.1848	37.4172	16.6545	6.65234
Youxi	87.4978	38.6182	17.1875	7.1983
Youxi	83.5206	38.4114	17.254	6.22113
Youxi	61.5511	33.3831	14.9952	5.64685
Youxi	115.716	46.0593	20.4152	7.91244
Youxi	77.8385	36.8711	16.3471	6.43088
Youxi	84.3408	37.6626	16.6316	6.90453
Youxi	107.951	41.888	18.2993	8.21372
Youxi	94.3783	38.7533	16.6185	7.34763
Youxi	92.9895	40.1933	17.7626	7.37104
Youxi	84.2145	38.4787	17.0872	6.57561
Youxi	94.1258	40.2838	17.7954	7.13477
Youxi	94.189	41.5766	18.8618	6.87848
Youxi	90.2233	39.8716	18.1705	6.95813
Youxi	66.1764	35.1146	16.0734	5.81845
Youxi	84.7667	37.1063	16.0676	7.08301
Youxi	95.426	39.7201	17.4004	7.43225
Youxi	85.3378	38.4108	16.987	6.65425
Youxi	80.2619	37.6798	16.8074	6.53332
Youxi	78.1047	36.3646	16.3094	6.52936
Youxi	61.4178	33.2001	14.9951	5.5625
Youxi	80.6426	37.0376	16.5	6.74414
Youxi	93.0784	40.0269	17.8242	7.29471
Youxi	74.4881	37.0226	16.6462	5.91693
Youxi	97.0732	41.023	18.1594	7.36841
Youxi	97.327	41.2068	18.3531	7.35803
Youxi	91.4899	39.4726	17.5327	7.24512
Youxi	93.1395	40.0654	17.8995	6.96582
Youxi	67.063	33.298	14.7096	6.37619
Youxi	87.1756	38.352	17.1854	6.85893
Youxi	71.758	34.5403	15.2071	6.29681
Youxi	91.2996	41.1213	18.4909	6.45796
Youxi	85.4625	39.6484	17.8344	6.99756
Youxi	77.0241	36.5064	16.5002	6.70531
Youxi	73.598	35.8494	15.9217	5.75665
Youxi	72.9635	34.9436	15.439	6.57495
Youxi	94.916	41.5035	18.6088	7.09621
Youxi	74.3594	36.8671	16.628	6.16913
Youxi	125.041	46.4554	20.7709	8.13263
Youxi	96.2642	40.3598	17.7333	7.37182
Youxi	66.9106	35.6061	16.0293	5.77708
Youxi	81.6515	37.3784	16.5645	6.84338
Youxi	106.711	42.8431	19.1481	7.41446
Youxi	60.4375	32.0458	14.3321	5.97449
Youxi	108.249	45.704	20.6871	7.01933
Youxi	75.8833	37.2045	16.8879	6.2196
Youxi	92.611	40.5715	18.2723	6.95091
Youxi	72.7429	37.6696	17.1946	6.02008
Youxi	122.5	43.8062	18.7048	9.21109
Youxi	84.9403	37.6291	17.0372	6.99179
Youxi	83.3461	39.1501	17.7433	6.35242
Youxi	84.3026	38.1651	17.1882	6.85864
Youxi	60.5168	31.1293	13.6574	6.02515
Youxi	59.0501	31.1854	13.6072	6.07428
Youxi	91.1259	40.363	18.0308	6.97072
Youxi	112.425	42.1947	18.3544	8.4873
Youxi	87.4911	39.5912	17.7302	7.15283
Youxi	85.0041	37.0206	15.9326	6.89258
Youxi	96.2274	40.2664	18.2105	7.5238
Youxi	96.4187	41.3021	18.5378	7.33087
Youxi	98.4817	41.0108	18.0314	7.26929
Youxi	119.125	43.4891	19.0974	8.71051
Youxi	99.6812	39.6707	17.5137	7.66528
Youxi	95.3884	40.0105	17.9678	7.32263
Youxi	95.6409	39.6751	17.3838	7.92755
Youxi	128.658	46.4666	20.4606	8.70264
Youxi	97.0298	38.6665	16.8185	8.10132
Youxi	88.3179	39.4089	17.448	6.6897
Youxi	80.4899	38.5488	17.4106	6.24124
Youxi	117.357	45.002	20.0109	8.08073
Youxi	63.2578	33.239	14.7321	5.87283
Youxi	99.4233	40.3497	17.9119	7.6554
Youxi	73.4095	34.6639	15.0696	6.9545
Youxi	118.458	44.9898	20.1631	7.98023
Youxi	59.1337	31.7604	14.4299	5.49463
Youxi	71.1254	34.2597	14.9585	6.64844
Youxi	82.9902	37.3087	16.4886	7.0033
Youxi	88.7005	37.1507	16.072	7.69841
Youxi	62.433	34.8171	16.0103	5.39712
Youxi	131.972	44.9694	19.1753	9.13156
Youxi	111.732	45.9013	20.7209	7.55878
Youxi	71.3993	35.38	15.779	6.15466
Youxi	69.9473	34.993	15.53	6.17303
Youxi	72.0937	34.8644	15.465	6.58557
Youxi	75.7552	36.0709	16.1219	6.3999
Youxi	80.3005	35.822	15.3284	7.39246
Youxi	70.8942	35.0811	15.7345	6.018
Youxi	83.962	37.9371	16.6823	6.60939
Youxi	78.7854	35.8677	15.3964	6.78789
Youxi	85.2877	37.8514	16.864	7.0076
Youxi	74.4295	34.9008	15.3263	6.80359
Youxi	67.6503	34.1027	15.2989	6.0575
Youxi	68.7182	34.0287	15.0661	6.2753
Youxi	82.6	39.7288	18.1598	6.14358
Youxi	93.1527	38.428	16.5685	7.85756
Youxi	64.5096	32.7484	14.5103	6.04619
Youxi	62.6252	32.7178	14.5171	6.00813
Youxi	105.527	44.0533	19.7848	7.28014
Youxi	62.374	32.3471	14.1154	5.7157
Youxi	61.9343	32.8935	14.8013	5.8364
Youxi	71.3563	34.6947	15.3604	6.19049
Youxi	84.7985	39.0207	17.5078	6.51715
Youxi	59.125	31.5031	13.947	5.87512
Youxi	77.3125	35.8066	16.0437	6.59601
Youxi	70.25	34.6178	15.2648	6.10498
Youxi	72	34.7077	15.3321	6.69019
Youxi	95.4375	39.7856	17.3925	7.35381
Youxi	65.75	33.2416	14.7071	6.09631
Youxi	83.375	37.7031	16.7236	6.75708
Youxi	69.75	34.7567	15.3598	6.13803
Youxi	61.8125	32.3832	14.5342	5.85602
Youxi	118.688	42.6523	18.1486	9.05286
Youxi	68.2698	34.0153	14.9899	6.03912
Youxi	100.247	41.5608	18.5536	7.55771
Youxi	114.65	43.4876	18.9332	8.0266
Youxi	89.7151	39.7315	17.7749	6.75909
Youxi	61.5443	33.3292	15.088	5.94125
Youxi	75.7566	35.6837	15.767	6.44895
Youxi	72.9649	35.7162	15.927	6.61157
Youxi	69.4118	33.539	14.6114	6.10742
Youxi	69.0946	33.5148	14.6194	6.50476
Youxi	84.3855	36.9881	16.273	7.17537
Jianyang	159.588	50.1611	21.7117	9.91272
Jianyang	115.963	42.748	18.1674	8.74181
Jianyang	82.9187	37.2456	16.4554	6.88501
Jianyang	93.6858	38.1347	16.2234	7.55664
Jianyang	91.025	39.0156	17.2476	7.14844
Jianyang	93.7477	37.8759	16.0478	7.59919
Jianyang	73.4512	34.9012	15.3472	6.23379
Jianyang	125.925	45.8084	20.0522	8.54224
Jianyang	92.8195	39.6934	17.6209	7.41833
Jianyang	109.651	43.2956	19.1796	7.54456
Jianyang	166.455	52.6698	22.8406	9.90254
Jianyang	78.4538	35.642	15.5942	6.94562
Jianyang	104.082	41.8385	18.2824	8.01685
Jianyang	123.177	43.6586	18.953	9.08142
Jianyang	59.9239	30.6225	13.2855	6.11786
Jianyang	79.8985	36.0314	15.6796	6.43951
Jianyang	104.647	41.6289	18.2545	7.64717
Jianyang	87.3105	38.0565	16.8157	6.95351
Jianyang	97.8631	40.2783	17.7316	7.63251
Jianyang	85.6145	38.3362	16.9406	6.74712
Jianyang	73.4287	35.4922	15.5873	6.25263
Jianyang	69.0318	36.0042	16.1339	5.5404
Jianyang	71.4815	34.1426	14.8018	6.25983
Jianyang	97.7375	40.3358	17.5592	7.53136
Jianyang	86.9964	37.4455	16.1709	7.18921
Jianyang	88.818	37.7407	16.319	7.39336
Jianyang	102.951	40.8548	17.7288	7.71011
Jianyang	79.0191	34.9883	15.1394	6.98053
Jianyang	65.7655	32.5433	14.2407	6.26868
Jianyang	94.7224	39.8976	17.4404	7.39123
Jianyang	96.9209	39.724	17.1017	7.43835
Jianyang	80.0869	36.9379	16.2985	6.55444
Jianyang	109.798	42.007	18.3385	8.16797
Jianyang	102.763	40.7161	18.1783	7.73309
Jianyang	77.5	34.9443	15.418	6.69055
Jianyang	99.8125	39.9352	17.09	7.97787
Jianyang	98.1875	39.5777	17.2199	7.88287
Jianyang	107.75	43.7345	19.5917	7.71204
Jianyang	80.125	36.1285	15.3498	6.6173
Jianyang	121.75	44.3854	19.3428	8.46912
Jianyang	77.6875	36.2769	16.1169	6.41064
Jianyang	91.6875	39.2257	17.1573	6.95019
Jianyang	110.188	43.938	19.0968	7.76935
Jianyang	78.3125	37.0887	16.3792	6.49023
Jianyang	99.4375	40.5336	17.6797	7.60938
Jianyang	103.375	39.7364	17.1115	8.13843
Jianyang	104.999	42.7045	19.1689	7.30212
Jianyang	91.2494	37.5364	15.7344	7.76184
Jianyang	90.8119	38.3256	16.6758	7.4307
Jianyang	89.2494	39.3427	17.4156	7.08226
Jianyang	99.5619	41.3021	18.2216	7.56425
Jianyang	101.187	41.6459	18.3207	7.56876
Jianyang	95.0619	38.891	16.6381	7.15634
Jianyang	69.6871	34.0002	15.0489	6.25967
Jianyang	86.187	37.6278	16.5312	6.89651
Jianyang	58.8746	31.2142	13.8652	5.62152
Jianyang	93.0619	38.2916	16.2863	7.11053
Jianyang	90.7494	37.6703	16.3627	7.40064
Jianyang	81.8161	38.8852	17.4884	6.54968
Jianyang	113.318	41.8202	17.8847	8.4729
Jianyang	117.863	43.6504	18.8514	8.36497
Jianyang	57.6374	30.9392	13.5862	5.43605
Jianyang	128.974	45.6559	19.5085	9.15082
Jianyang	94.1264	38.1138	16.2634	8.0513
Jianyang	75.6925	34.5688	14.6267	6.87039
Jianyang	112.75	44.2862	19.9508	7.64099
Jianyang	90.2755	40.963	18.3156	6.43628
Jianyang	109.656	42.1073	18.3712	8.03308
Jianyang	84.1519	35.9732	15.3613	7.354
Jianyang	96.3359	38.0587	15.971	8.15997
Jianyang	90.7805	40.2183	17.4329	6.92319
Jianyang	93.718	40.3013	18.0037	6.97534
Jianyang	105.527	40.216	16.8436	8.18811
Jianyang	100.188	41.2034	18.0431	7.27628
Jianyang	64.4468	34.1186	15.3963	5.52283
Jianyang	120.539	45.221	19.5231	7.93915
[truncated: 450 more rows]
