# Supplementary material for: Characteristics and correlations of leaf stomata in different Aleurites montana provenances
Source: PLoS One. 2018 Dec 18;13(12):e0208899. doi: 10.1371/journal.pone.0208899 (PMC6298671; doi:10.1371/journal.pone.0208899)
Supplement: S2 Dataset — (XLSX) [file pone.0208899.s002.xlsx]

## Sheet: Sheet1
Fuan	Fuan	Fuding	Fuding	Jiaocheng	Jiaocheng	Putian	Putian	Shaxian	Shaxian	Shunchang	Shunchang	Youxi	Youxi	Jianyang	Jianyang	Zhenghe	Zhenghe
78	252.057	63	203.585	71	229.437	88	284.372	92	297.298	100	323.15	74	239.131	85	274.678	92	297.298
88	284.372	81	261.752	75	242.363	92	297.298	87	281.141	91	294.067	70	226.205	90	290.835	86	277.909
86	277.909	74	239.131	68	219.742	90	290.835	87	281.141	105	339.308	76	245.594	98	316.687	88	284.372
80	258.52	76	245.594	66	213.279	87	281.141	92	297.298	72	232.668	83	268.215	83	268.215	85	274.678
76	245.594	72	232.668	68	219.742	92	297.298	91	294.067	76	245.594	82	264.983	90	290.835	96	310.224
70	226.205	79	255.289	68	219.742	93	300.53	78	252.057	82	264.983	84	271.446	94	303.761	97	313.456
77	248.826	78	252.057	67	216.511	94	303.761	90	290.835	78	252.057	81	261.752	91	294.067	91	294.067
77	248.826	82	264.983	72	232.668	86	277.909	93	300.53	71	229.437	78	252.057	82	264.983	93	300.53
82	264.983	74	239.131	69	222.974	92	297.298	85	274.678	71	229.437	88	284.372	78	252.057	92	297.298
85	274.678	90	290.835	47	151.881	83	268.215	80	258.52	74	239.131	85	274.678	91	294.067	95	306.993
84	271.446	80	258.52	53	171.27	96	310.224	76	245.594	82	264.983	82	264.983	85	274.678	86	277.909
87	281.141	82	264.983	59	190.659	103	332.845	111	358.697	85	274.678	93	300.53	84	271.446	87	281.141
83	268.215	81	261.752	55	177.733	76	245.594	92	297.298	87	281.141	74	239.131	85	274.678	90	290.835
82	264.983	81	261.752	54	174.501	73	235.9	108	349.002	117	378.086	78	252.057	88	284.372	88	284.372
81	261.752	80	258.52	52	168.038	76	245.594	118	381.318	114	368.391	88	284.372	86	277.909	86	277.909
79	255.289	79	255.289	47	151.881	67	216.511	127	410.401	76	245.594	89	287.604	104	336.076	91	294.067
88	284.372	72	232.668	54	174.501	82	264.983	110	355.465	89	287.604	92	297.298	106	342.539	87	281.141
82	264.983	83	268.215	51	164.807	73	235.9	94	303.761	88	284.372	74	239.131	91	294.067	86	277.909
85	274.678	75	242.363	55	177.733	81	261.752	86	277.909	97	313.456	81	261.752	103	332.845	83	268.215
87	281.141	91	294.067	91	294.067	78	252.057	90	290.835	93	300.53	82	264.983	99	319.919	80	258.52
97	313.456	90	290.835	80	258.52	84	271.446	87	281.141	79	255.289	95	306.993	111	358.697	113	365.16
96	310.224	87	281.141	86	277.909	89	287.604	98	316.687	91	294.067	83	268.215	98	316.687	104	336.076
95	306.993	93	300.53	87	281.141	95	306.993	93	300.53	81	261.752	79	255.289	97	313.456	102	329.613
101	326.382	88	284.372	88	284.372	86	277.909	107	345.771	92	297.298	84	271.446	107	345.771	101	326.382
91	294.067	93	300.53	90	290.835	92	297.298	94	303.761	87	281.141	76	245.594	102	329.613	106	342.539
99	319.919	88	284.372	82	264.983	88	284.372	90	290.835	88	284.372	77	248.826	109	352.234	109	352.234
94	303.761	93	300.53	84	271.446	82	264.983	97	313.456	92	297.298	75	242.363	105	339.308	106	342.539
106	342.539	87	281.141	81	261.752	74	239.131	84	271.446	97	313.456	71	229.437	102	329.613	102	329.613
98	316.687	97	313.456	82	264.983	82	264.983	88	284.372	79	255.289	74	239.131	104	336.076	101	326.382
108	349.002	83	268.215	79	255.289	92	297.298	88	284.372	81	261.752	109	352.234	103	332.845	94	303.761
average	282.433		266.276		224.159		276.401		303.007		281.679		264.66		307.101		303.438
The numbers in the first columns stand for the number of stomata in every picture
The numbers in the second columns stand for stomata density per mm2
